# Supplementary material for: Use of cDNA Tiling Arrays for Identifying Protein Interactions Selected by In Vitro Display Technologies
Source: PLoS One. 2008 Feb 20;3(2):e1646. doi: 10.1371/journal.pone.0001646 (PMC2241667; doi:10.1371/journal.pone.0001646)
Supplement: Data S1 — All ratio data from the tiling arrays (2.36 MB ZIP) [file pone.0001646.s001.zip]

Archive with 3 entries (2 files):
- Data S1.txt
- __MACOSX/
- __MACOSX/._Data S1.txt
