# Supplementary material for: Use of cDNA Tiling Arrays for Identifying Protein Interactions Selected by In Vitro Display Technologies
Source: PLoS One. 2008 Feb 20;3(2):e1646. doi: 10.1371/journal.pone.0001646 (PMC2241667; doi:10.1371/journal.pone.0001646)
Supplement: Data S1 — All ratio data from the tiling arrays (2.36 MB ZIP) [file pone.0001646.s001.zip › Data S1.txt]

AV001508	NimbleScan	ratio_dup1st_5thR_bait_(+)_REVERSE	108	157	3.071195e-01	-	.	AV001508.2|_1st_of_duplicate;MMUS99P000046902;1
AV001508	NimbleScan	ratio_dup1st_5thR_bait_(+)_REVERSE	158	207	-3.047192e-01	-	.	AV001508.2|_1st_of_duplicate;MMUS99P000046903;1
AV001508	NimbleScan	ratio_dup1st_5thR_bait_(+)_REVERSE	208	257	-3.673006e-01	-	.	AV001508.2|_1st_of_duplicate;MMUS99P000046904;1
AV001508	NimbleScan	ratio_dup1st_5thR_bait_(+)_REVERSE	258	307	6.842932e-01	-	.	AV001508.2|_1st_of_duplicate;MMUS99P000046905;1
NM_007385	NimbleScan	ratio_dup1st_5thR_bait_(+)_REVERSE	251	300	-1.850414e-01	-	.	NM_007385.2|_1st_of_duplicate;MMUS99P000031139;1
NM_007385	NimbleScan	ratio_dup1st_5thR_bait_(+)_REVERSE	401	450	-3.574796e-01	-	.	NM_007385.2|_1st_of_duplicate;MMUS99P000031142;1
NM_007385	NimbleScan	ratio_dup1st_5thR_bait_(+)_REVERSE	201	250	1.708992e+00	-	.	NM_007385.2|_1st_of_duplicate;MMUS99P000031138;1
NM_007385	NimbleScan	ratio_dup1st_5thR_bait_(+)_REVERSE	301	350	-2.029749e+00	-	.	NM_007385.2|_1st_of_duplicate;MMUS99P000031140;1
NM_007385	NimbleScan	ratio_dup1st_5thR_bait_(+)_REVERSE	1	50	4.417117e-01	-	.	NM_007385.2|_1st_of_duplicate;MMUS99P000031134;1
NM_007385	NimbleScan	ratio_dup1st_5thR_bait_(+)_REVERSE	101	150	-1.642227e-01	-	.	NM_007385.2|_1st_of_duplicate;MMUS99P000031136;1
NM_007385	NimbleScan	ratio_dup1st_5thR_bait_(+)_REVERSE	51	100	-1.322743e-01	-	.	NM_007385.2|_1st_of_duplicate;MMUS99P000031135;1
NM_007385	NimbleScan	ratio_dup1st_5thR_bait_(+)_REVERSE	351	400	4.863405e-01	-	.	NM_007385.2|_1st_of_duplicate;MMUS99P000031141;1
NM_007385	NimbleScan	ratio_dup1st_5thR_bait_(+)_REVERSE	151	200	-5.060275e-01	-	.	NM_007385.2|_1st_of_duplicate;MMUS99P000031137;1
NM_007398	NimbleScan	ratio_dup1st_5thR_bait_(+)_REVERSE	1101	1150	1.803543e+00	-	.	NM_007398.2|_1st_of_duplicate;MMUS99P000031124;1
NM_007398	NimbleScan	ratio_dup1st_5thR_bait_(+)_REVERSE	1551	1600	2.408424e-01	-	.	NM_007398.2|_1st_of_duplicate;MMUS99P000031133;1
NM_007398	NimbleScan	ratio_dup1st_5thR_bait_(+)_REVERSE	851	900	-5.357185e-01	-	.	NM_007398.2|_1st_of_duplicate;MMUS99P000031119;1
NM_007398	NimbleScan	ratio_dup1st_5thR_bait_(+)_REVERSE	1501	1550	5.085322e-01	-	.	NM_007398.2|_1st_of_duplicate;MMUS99P000031132;1
NM_007398	NimbleScan	ratio_dup1st_5thR_bait_(+)_REVERSE	751	800	-1.437457e+00	-	.	NM_007398.2|_1st_of_duplicate;MMUS99P000031117;1
NM_007398	NimbleScan	ratio_dup1st_5thR_bait_(+)_REVERSE	351	400	1.845442e+00	-	.	NM_007398.2|_1st_of_duplicate;MMUS99P000031109;1
NM_007398	NimbleScan	ratio_dup1st_5thR_bait_(+)_REVERSE	451	500	-5.937480e-01	-	.	NM_007398.2|_1st_of_duplicate;MMUS99P000031111;1
NM_007398	NimbleScan	ratio_dup1st_5thR_bait_(+)_REVERSE	1401	1450	1.223080e-01	-	.	NM_007398.2|_1st_of_duplicate;MMUS99P000031130;1
NM_007398	NimbleScan	ratio_dup1st_5thR_bait_(+)_REVERSE	251	300	-3.690200e-01	-	.	NM_007398.2|_1st_of_duplicate;MMUS99P000031107;1
NM_007398	NimbleScan	ratio_dup1st_5thR_bait_(+)_REVERSE	501	550	1.026587e+00	-	.	NM_007398.2|_1st_of_duplicate;MMUS99P000031112;1
NM_007398	NimbleScan	ratio_dup1st_5thR_bait_(+)_REVERSE	101	150	9.319030e-02	-	.	NM_007398.2|_1st_of_duplicate;MMUS99P000031104;1
NM_007398	NimbleScan	ratio_dup1st_5thR_bait_(+)_REVERSE	1001	1050	-1.231695e+00	-	.	NM_007398.2|_1st_of_duplicate;MMUS99P000031122;1
NM_007398	NimbleScan	ratio_dup1st_5thR_bait_(+)_REVERSE	1301	1350	-9.009355e-02	-	.	NM_007398.2|_1st_of_duplicate;MMUS99P000031128;1
NM_007398	NimbleScan	ratio_dup1st_5thR_bait_(+)_REVERSE	901	950	-2.697408e-01	-	.	NM_007398.2|_1st_of_duplicate;MMUS99P000031120;1
NM_007398	NimbleScan	ratio_dup1st_5thR_bait_(+)_REVERSE	1051	1100	-3.849710e-01	-	.	NM_007398.2|_1st_of_duplicate;MMUS99P000031123;1
NM_007398	NimbleScan	ratio_dup1st_5thR_bait_(+)_REVERSE	301	350	1.775959e+00	-	.	NM_007398.2|_1st_of_duplicate;MMUS99P000031108;1
NM_007398	NimbleScan	ratio_dup1st_5thR_bait_(+)_REVERSE	401	450	2.777058e-01	-	.	NM_007398.2|_1st_of_duplicate;MMUS99P000031110;1
NM_007398	NimbleScan	ratio_dup1st_5thR_bait_(+)_REVERSE	1	50	1.774577e+00	-	.	NM_007398.2|_1st_of_duplicate;MMUS99P000031102;1
NM_007398	NimbleScan	ratio_dup1st_5thR_bait_(+)_REVERSE	1201	1250	9.979838e-01	-	.	NM_007398.2|_1st_of_duplicate;MMUS99P000031126;1
NM_007398	NimbleScan	ratio_dup1st_5thR_bait_(+)_REVERSE	201	250	1.458496e+00	-	.	NM_007398.2|_1st_of_duplicate;MMUS99P000031106;1
NM_007398	NimbleScan	ratio_dup1st_5thR_bait_(+)_REVERSE	651	700	-3.445407e-01	-	.	NM_007398.2|_1st_of_duplicate;MMUS99P000031115;1
NM_007398	NimbleScan	ratio_dup1st_5thR_bait_(+)_REVERSE	1451	1500	1.183307e+00	-	.	NM_007398.2|_1st_of_duplicate;MMUS99P000031131;1
NM_007398	NimbleScan	ratio_dup1st_5thR_bait_(+)_REVERSE	801	850	1.227601e-01	-	.	NM_007398.2|_1st_of_duplicate;MMUS99P000031118;1
NM_007398	NimbleScan	ratio_dup1st_5thR_bait_(+)_REVERSE	1351	1400	3.424348e-02	-	.	NM_007398.2|_1st_of_duplicate;MMUS99P000031129;1
NM_007398	NimbleScan	ratio_dup1st_5thR_bait_(+)_REVERSE	151	200	-2.025070e+00	-	.	NM_007398.2|_1st_of_duplicate;MMUS99P000031105;1
NM_007398	NimbleScan	ratio_dup1st_5thR_bait_(+)_REVERSE	51	100	4.819557e-01	-	.	NM_007398.2|_1st_of_duplicate;MMUS99P000031103;1
NM_007398	NimbleScan	ratio_dup1st_5thR_bait_(+)_REVERSE	951	1000	2.109781e-01	-	.	NM_007398.2|_1st_of_duplicate;MMUS99P000031121;1
NM_007398	NimbleScan	ratio_dup1st_5thR_bait_(+)_REVERSE	1151	1200	4.754936e-01	-	.	NM_007398.2|_1st_of_duplicate;MMUS99P000031125;1
NM_007398	NimbleScan	ratio_dup1st_5thR_bait_(+)_REVERSE	601	650	-7.071048e-01	-	.	NM_007398.2|_1st_of_duplicate;MMUS99P000031114;1
NM_007398	NimbleScan	ratio_dup1st_5thR_bait_(+)_REVERSE	551	600	-1.346030e+00	-	.	NM_007398.2|_1st_of_duplicate;MMUS99P000031113;1
NM_007398	NimbleScan	ratio_dup1st_5thR_bait_(+)_REVERSE	701	750	-1.273513e-02	-	.	NM_007398.2|_1st_of_duplicate;MMUS99P000031116;1
NM_007398	NimbleScan	ratio_dup1st_5thR_bait_(+)_REVERSE	1251	1300	2.068274e-01	-	.	NM_007398.2|_1st_of_duplicate;MMUS99P000031127;1
NM_007423	NimbleScan	ratio_dup1st_5thR_bait_(+)_REVERSE	301	350	-4.447442e-01	-	.	NM_007423.2|_1st_of_duplicate;MMUS99P000031067;1
NM_007423	NimbleScan	ratio_dup1st_5thR_bait_(+)_REVERSE	1851	1900	4.074781e-01	-	.	NM_007423.2|_1st_of_duplicate;MMUS99P000031098;1
NM_007423	NimbleScan	ratio_dup1st_5thR_bait_(+)_REVERSE	651	700	2.621563e-01	-	.	NM_007423.2|_1st_of_duplicate;MMUS99P000031074;1
NM_007423	NimbleScan	ratio_dup1st_5thR_bait_(+)_REVERSE	801	850	5.577259e-01	-	.	NM_007423.2|_1st_of_duplicate;MMUS99P000031077;1
NM_007423	NimbleScan	ratio_dup1st_5thR_bait_(+)_REVERSE	1301	1350	4.736513e-01	-	.	NM_007423.2|_1st_of_duplicate;MMUS99P000031087;1
NM_007423	NimbleScan	ratio_dup1st_5thR_bait_(+)_REVERSE	2001	2050	-1.090040e-01	-	.	NM_007423.2|_1st_of_duplicate;MMUS99P000031101;1
NM_007423	NimbleScan	ratio_dup1st_5thR_bait_(+)_REVERSE	1051	1100	-6.110140e-01	-	.	NM_007423.2|_1st_of_duplicate;MMUS99P000031082;1
NM_007423	NimbleScan	ratio_dup1st_5thR_bait_(+)_REVERSE	51	100	2.881666e-01	-	.	NM_007423.2|_1st_of_duplicate;MMUS99P000031062;1
NM_007423	NimbleScan	ratio_dup1st_5thR_bait_(+)_REVERSE	851	900	8.799662e-01	-	.	NM_007423.2|_1st_of_duplicate;MMUS99P000031078;1
NM_007423	NimbleScan	ratio_dup1st_5thR_bait_(+)_REVERSE	1901	1950	-4.372495e-01	-	.	NM_007423.2|_1st_of_duplicate;MMUS99P000031099;1
NM_007423	NimbleScan	ratio_dup1st_5thR_bait_(+)_REVERSE	1101	1150	-3.142806e-01	-	.	NM_007423.2|_1st_of_duplicate;MMUS99P000031083;1
NM_007423	NimbleScan	ratio_dup1st_5thR_bait_(+)_REVERSE	151	200	-4.672699e-03	-	.	NM_007423.2|_1st_of_duplicate;MMUS99P000031064;1
NM_007423	NimbleScan	ratio_dup1st_5thR_bait_(+)_REVERSE	1251	1300	1.008189e+00	-	.	NM_007423.2|_1st_of_duplicate;MMUS99P000031086;1
NM_007423	NimbleScan	ratio_dup1st_5thR_bait_(+)_REVERSE	1701	1750	-6.140183e-01	-	.	NM_007423.2|_1st_of_duplicate;MMUS99P000031095;1
NM_007423	NimbleScan	ratio_dup1st_5thR_bait_(+)_REVERSE	1651	1700	2.357465e-01	-	.	NM_007423.2|_1st_of_duplicate;MMUS99P000031094;1
NM_007423	NimbleScan	ratio_dup1st_5thR_bait_(+)_REVERSE	1351	1400	9.046528e-01	-	.	NM_007423.2|_1st_of_duplicate;MMUS99P000031088;1
NM_007423	NimbleScan	ratio_dup1st_5thR_bait_(+)_REVERSE	351	400	1.282436e-01	-	.	NM_007423.2|_1st_of_duplicate;MMUS99P000031068;1
NM_007423	NimbleScan	ratio_dup1st_5thR_bait_(+)_REVERSE	1451	1500	6.570930e-01	-	.	NM_007423.2|_1st_of_duplicate;MMUS99P000031090;1
NM_007423	NimbleScan	ratio_dup1st_5thR_bait_(+)_REVERSE	401	450	-1.841716e-01	-	.	NM_007423.2|_1st_of_duplicate;MMUS99P000031069;1
NM_007423	NimbleScan	ratio_dup1st_5thR_bait_(+)_REVERSE	951	1000	-1.186696e-01	-	.	NM_007423.2|_1st_of_duplicate;MMUS99P000031080;1
NM_007423	NimbleScan	ratio_dup1st_5thR_bait_(+)_REVERSE	501	550	7.517858e-02	-	.	NM_007423.2|_1st_of_duplicate;MMUS99P000031071;1
NM_007423	NimbleScan	ratio_dup1st_5thR_bait_(+)_REVERSE	1401	1450	1.600689e-01	-	.	NM_007423.2|_1st_of_duplicate;MMUS99P000031089;1
NM_007423	NimbleScan	ratio_dup1st_5thR_bait_(+)_REVERSE	1551	1600	2.926145e-02	-	.	NM_007423.2|_1st_of_duplicate;MMUS99P000031092;1
NM_007423	NimbleScan	ratio_dup1st_5thR_bait_(+)_REVERSE	1751	1800	-5.060397e-01	-	.	NM_007423.2|_1st_of_duplicate;MMUS99P000031096;1
NM_007423	NimbleScan	ratio_dup1st_5thR_bait_(+)_REVERSE	1951	2000	-2.405643e-01	-	.	NM_007423.2|_1st_of_duplicate;MMUS99P000031100;1
NM_007423	NimbleScan	ratio_dup1st_5thR_bait_(+)_REVERSE	1151	1200	7.558881e-02	-	.	NM_007423.2|_1st_of_duplicate;MMUS99P000031084;1
NM_007423	NimbleScan	ratio_dup1st_5thR_bait_(+)_REVERSE	601	650	-4.648643e-01	-	.	NM_007423.2|_1st_of_duplicate;MMUS99P000031073;1
NM_007423	NimbleScan	ratio_dup1st_5thR_bait_(+)_REVERSE	1201	1250	2.447057e-01	-	.	NM_007423.2|_1st_of_duplicate;MMUS99P000031085;1
NM_007423	NimbleScan	ratio_dup1st_5thR_bait_(+)_REVERSE	1001	1050	-1.195380e+00	-	.	NM_007423.2|_1st_of_duplicate;MMUS99P000031081;1
NM_007423	NimbleScan	ratio_dup1st_5thR_bait_(+)_REVERSE	1501	1550	-1.310199e-01	-	.	NM_007423.2|_1st_of_duplicate;MMUS99P000031091;1
NM_007423	NimbleScan	ratio_dup1st_5thR_bait_(+)_REVERSE	1801	1850	7.335651e-01	-	.	NM_007423.2|_1st_of_duplicate;MMUS99P000031097;1
NM_007423	NimbleScan	ratio_dup1st_5thR_bait_(+)_REVERSE	701	750	-9.666249e-01	-	.	NM_007423.2|_1st_of_duplicate;MMUS99P000031075;1
NM_007423	NimbleScan	ratio_dup1st_5thR_bait_(+)_REVERSE	451	500	-2.643829e-01	-	.	NM_007423.2|_1st_of_duplicate;MMUS99P000031070;1
NM_007423	NimbleScan	ratio_dup1st_5thR_bait_(+)_REVERSE	201	250	-1.332293e+00	-	.	NM_007423.2|_1st_of_duplicate;MMUS99P000031065;1
NM_007423	NimbleScan	ratio_dup1st_5thR_bait_(+)_REVERSE	551	600	-9.942179e-01	-	.	NM_007423.2|_1st_of_duplicate;MMUS99P000031072;1
NM_007423	NimbleScan	ratio_dup1st_5thR_bait_(+)_REVERSE	251	300	-5.844025e-01	-	.	NM_007423.2|_1st_of_duplicate;MMUS99P000031066;1
NM_007423	NimbleScan	ratio_dup1st_5thR_bait_(+)_REVERSE	1	50	-8.629162e-01	-	.	NM_007423.2|_1st_of_duplicate;MMUS99P000031061;1
NM_007423	NimbleScan	ratio_dup1st_5thR_bait_(+)_REVERSE	751	800	-3.845110e-01	-	.	NM_007423.2|_1st_of_duplicate;MMUS99P000031076;1
NM_007423	NimbleScan	ratio_dup1st_5thR_bait_(+)_REVERSE	101	150	-2.620318e-01	-	.	NM_007423.2|_1st_of_duplicate;MMUS99P000031063;1
NM_007423	NimbleScan	ratio_dup1st_5thR_bait_(+)_REVERSE	901	950	2.908988e-01	-	.	NM_007423.2|_1st_of_duplicate;MMUS99P000031079;1
NM_007423	NimbleScan	ratio_dup1st_5thR_bait_(+)_REVERSE	1601	1650	-5.221658e-01	-	.	NM_007423.2|_1st_of_duplicate;MMUS99P000031093;1
NM_007427	NimbleScan	ratio_dup1st_5thR_bait_(+)_REVERSE	601	650	-7.247054e-02	-	.	NM_007427.2|_1st_of_duplicate;MMUS99P000044735;1
NM_007427	NimbleScan	ratio_dup1st_5thR_bait_(+)_REVERSE	201	250	-9.190935e-01	-	.	NM_007427.2|_1st_of_duplicate;MMUS99P000044727;1
NM_007427	NimbleScan	ratio_dup1st_5thR_bait_(+)_REVERSE	151	200	1.616690e+00	-	.	NM_007427.2|_1st_of_duplicate;MMUS99P000044726;1
NM_007427	NimbleScan	ratio_dup1st_5thR_bait_(+)_REVERSE	251	300	1.034477e+00	-	.	NM_007427.2|_1st_of_duplicate;MMUS99P000044728;1
NM_007427	NimbleScan	ratio_dup1st_5thR_bait_(+)_REVERSE	551	600	-6.184369e-01	-	.	NM_007427.2|_1st_of_duplicate;MMUS99P000044734;1
NM_007427	NimbleScan	ratio_dup1st_5thR_bait_(+)_REVERSE	51	100	1.430492e-01	-	.	NM_007427.2|_1st_of_duplicate;MMUS99P000044724;1
NM_007427	NimbleScan	ratio_dup1st_5thR_bait_(+)_REVERSE	351	400	-1.939135e+00	-	.	NM_007427.2|_1st_of_duplicate;MMUS99P000044730;1
NM_007427	NimbleScan	ratio_dup1st_5thR_bait_(+)_REVERSE	451	500	1.325083e-01	-	.	NM_007427.2|_1st_of_duplicate;MMUS99P000044732;1
NM_007427	NimbleScan	ratio_dup1st_5thR_bait_(+)_REVERSE	301	350	-1.185483e-01	-	.	NM_007427.2|_1st_of_duplicate;MMUS99P000044729;1
NM_007427	NimbleScan	ratio_dup1st_5thR_bait_(+)_REVERSE	1	50	5.198930e-02	-	.	NM_007427.2|_1st_of_duplicate;MMUS99P000044723;1
NM_007427	NimbleScan	ratio_dup1st_5thR_bait_(+)_REVERSE	401	450	1.236892e+00	-	.	NM_007427.2|_1st_of_duplicate;MMUS99P000044731;1
NM_007427	NimbleScan	ratio_dup1st_5thR_bait_(+)_REVERSE	101	150	1.066654e+00	-	.	NM_007427.2|_1st_of_duplicate;MMUS99P000044725;1
NM_007427	NimbleScan	ratio_dup1st_5thR_bait_(+)_REVERSE	501	550	7.223495e-02	-	.	NM_007427.2|_1st_of_duplicate;MMUS99P000044733;1
NM_007428	NimbleScan	ratio_dup1st_5thR_bait_(+)_REVERSE	401	450	7.563262e-01	-	.	NM_007428.2|_1st_of_duplicate;MMUS99P000006482;1
NM_007428	NimbleScan	ratio_dup1st_5thR_bait_(+)_REVERSE	1701	1750	-4.923884e-01	-	.	NM_007428.2|_1st_of_duplicate;MMUS99P000006508;1
NM_007428	NimbleScan	ratio_dup1st_5thR_bait_(+)_REVERSE	101	150	-2.365567e+00	-	.	NM_007428.2|_1st_of_duplicate;MMUS99P000006476;1
NM_007428	NimbleScan	ratio_dup1st_5thR_bait_(+)_REVERSE	551	600	3.689878e-01	-	.	NM_007428.2|_1st_of_duplicate;MMUS99P000006485;1
NM_007428	NimbleScan	ratio_dup1st_5thR_bait_(+)_REVERSE	301	350	-2.369345e-01	-	.	NM_007428.2|_1st_of_duplicate;MMUS99P000006480;1
NM_007428	NimbleScan	ratio_dup1st_5thR_bait_(+)_REVERSE	1753	1802	-3.919981e-01	-	.	NM_007428.2|_1st_of_duplicate;MMUS99P000006509;1
NM_007428	NimbleScan	ratio_dup1st_5thR_bait_(+)_REVERSE	901	950	-7.644279e-01	-	.	NM_007428.2|_1st_of_duplicate;MMUS99P000006492;1
NM_007428	NimbleScan	ratio_dup1st_5thR_bait_(+)_REVERSE	451	500	-2.234481e-01	-	.	NM_007428.2|_1st_of_duplicate;MMUS99P000006483;1
NM_007428	NimbleScan	ratio_dup1st_5thR_bait_(+)_REVERSE	1051	1100	8.393821e-01	-	.	NM_007428.2|_1st_of_duplicate;MMUS99P000006495;1
NM_007428	NimbleScan	ratio_dup1st_5thR_bait_(+)_REVERSE	1151	1200	-1.196877e+00	-	.	NM_007428.2|_1st_of_duplicate;MMUS99P000006497;1
NM_007428	NimbleScan	ratio_dup1st_5thR_bait_(+)_REVERSE	51	100	-2.221079e+00	-	.	NM_007428.2|_1st_of_duplicate;MMUS99P000006475;1
NM_007428	NimbleScan	ratio_dup1st_5thR_bait_(+)_REVERSE	1001	1050	-1.281933e+00	-	.	NM_007428.2|_1st_of_duplicate;MMUS99P000006494;1
NM_007428	NimbleScan	ratio_dup1st_5thR_bait_(+)_REVERSE	1301	1350	1.300406e+00	-	.	NM_007428.2|_1st_of_duplicate;MMUS99P000006500;1
NM_007428	NimbleScan	ratio_dup1st_5thR_bait_(+)_REVERSE	851	900	-8.665446e-01	-	.	NM_007428.2|_1st_of_duplicate;MMUS99P000006491;1
NM_007428	NimbleScan	ratio_dup1st_5thR_bait_(+)_REVERSE	1201	1250	-1.801472e+00	-	.	NM_007428.2|_1st_of_duplicate;MMUS99P000006498;1
NM_007428	NimbleScan	ratio_dup1st_5thR_bait_(+)_REVERSE	251	300	-2.646456e+00	-	.	NM_007428.2|_1st_of_duplicate;MMUS99P000006479;1
NM_007428	NimbleScan	ratio_dup1st_5thR_bait_(+)_REVERSE	1651	1700	8.392648e-04	-	.	NM_007428.2|_1st_of_duplicate;MMUS99P000006507;1
NM_007428	NimbleScan	ratio_dup1st_5thR_bait_(+)_REVERSE	1351	1400	-2.343862e-01	-	.	NM_007428.2|_1st_of_duplicate;MMUS99P000006501;1
NM_007428	NimbleScan	ratio_dup1st_5thR_bait_(+)_REVERSE	1101	1150	8.686157e-01	-	.	NM_007428.2|_1st_of_duplicate;MMUS99P000006496;1
NM_007428	NimbleScan	ratio_dup1st_5thR_bait_(+)_REVERSE	751	800	2.317995e-01	-	.	NM_007428.2|_1st_of_duplicate;MMUS99P000006489;1
NM_007428	NimbleScan	ratio_dup1st_5thR_bait_(+)_REVERSE	1401	1450	3.309062e-02	-	.	NM_007428.2|_1st_of_duplicate;MMUS99P000006502;1
NM_007428	NimbleScan	ratio_dup1st_5thR_bait_(+)_REVERSE	701	750	5.048470e-01	-	.	NM_007428.2|_1st_of_duplicate;MMUS99P000006488;1
NM_007428	NimbleScan	ratio_dup1st_5thR_bait_(+)_REVERSE	1501	1550	-2.149819e+00	-	.	NM_007428.2|_1st_of_duplicate;MMUS99P000006504;1
NM_007428	NimbleScan	ratio_dup1st_5thR_bait_(+)_REVERSE	951	1000	-3.569191e-01	-	.	NM_007428.2|_1st_of_duplicate;MMUS99P000006493;1
NM_007428	NimbleScan	ratio_dup1st_5thR_bait_(+)_REVERSE	1601	1650	6.533251e-01	-	.	NM_007428.2|_1st_of_duplicate;MMUS99P000006506;1
NM_007428	NimbleScan	ratio_dup1st_5thR_bait_(+)_REVERSE	801	850	-1.532251e-01	-	.	NM_007428.2|_1st_of_duplicate;MMUS99P000006490;1
NM_007428	NimbleScan	ratio_dup1st_5thR_bait_(+)_REVERSE	201	250	-1.300419e+00	-	.	NM_007428.2|_1st_of_duplicate;MMUS99P000006478;1
NM_007428	NimbleScan	ratio_dup1st_5thR_bait_(+)_REVERSE	151	200	-3.008425e-01	-	.	NM_007428.2|_1st_of_duplicate;MMUS99P000006477;1
NM_007428	NimbleScan	ratio_dup1st_5thR_bait_(+)_REVERSE	1251	1300	-6.625433e-01	-	.	NM_007428.2|_1st_of_duplicate;MMUS99P000006499;1
NM_007428	NimbleScan	ratio_dup1st_5thR_bait_(+)_REVERSE	1	50	-1.412389e+00	-	.	NM_007428.2|_1st_of_duplicate;MMUS99P000006474;1
NM_007428	NimbleScan	ratio_dup1st_5thR_bait_(+)_REVERSE	351	400	1.741763e+00	-	.	NM_007428.2|_1st_of_duplicate;MMUS99P000006481;1
NM_007428	NimbleScan	ratio_dup1st_5thR_bait_(+)_REVERSE	1551	1600	1.674473e-01	-	.	NM_007428.2|_1st_of_duplicate;MMUS99P000006505;1
NM_007428	NimbleScan	ratio_dup1st_5thR_bait_(+)_REVERSE	651	700	-4.454145e-01	-	.	NM_007428.2|_1st_of_duplicate;MMUS99P000006487;1
NM_007428	NimbleScan	ratio_dup1st_5thR_bait_(+)_REVERSE	501	550	2.488862e+00	-	.	NM_007428.2|_1st_of_duplicate;MMUS99P000006484;1
NM_007428	NimbleScan	ratio_dup1st_5thR_bait_(+)_REVERSE	1451	1500	-3.268344e+00	-	.	NM_007428.2|_1st_of_duplicate;MMUS99P000006503;1
NM_007428	NimbleScan	ratio_dup1st_5thR_bait_(+)_REVERSE	601	650	2.977774e-01	-	.	NM_007428.2|_1st_of_duplicate;MMUS99P000006486;1
NM_007430	NimbleScan	ratio_dup1st_5thR_bait_(+)_REVERSE	1601	1650	8.376611e-01	-	.	NM_007430.1|_1st_of_duplicate;MMUS99P000049294;1
NM_007430	NimbleScan	ratio_dup1st_5thR_bait_(+)_REVERSE	1251	1300	-1.356104e+00	-	.	NM_007430.1|_1st_of_duplicate;MMUS99P000049287;1
NM_007430	NimbleScan	ratio_dup1st_5thR_bait_(+)_REVERSE	1	50	1.999798e+00	-	.	NM_007430.1|_1st_of_duplicate;MMUS99P000049262;1
NM_007430	NimbleScan	ratio_dup1st_5thR_bait_(+)_REVERSE	801	850	3.271319e-01	-	.	NM_007430.1|_1st_of_duplicate;MMUS99P000049278;1
NM_007430	NimbleScan	ratio_dup1st_5thR_bait_(+)_REVERSE	1001	1050	6.521697e-01	-	.	NM_007430.1|_1st_of_duplicate;MMUS99P000049282;1
NM_007430	NimbleScan	ratio_dup1st_5thR_bait_(+)_REVERSE	301	350	9.475766e-01	-	.	NM_007430.1|_1st_of_duplicate;MMUS99P000049268;1
NM_007430	NimbleScan	ratio_dup1st_5thR_bait_(+)_REVERSE	451	500	2.011505e+00	-	.	NM_007430.1|_1st_of_duplicate;MMUS99P000049271;1
NM_007430	NimbleScan	ratio_dup1st_5thR_bait_(+)_REVERSE	1451	1500	-2.282705e-01	-	.	NM_007430.1|_1st_of_duplicate;MMUS99P000049291;1
NM_007430	NimbleScan	ratio_dup1st_5thR_bait_(+)_REVERSE	951	1000	1.160064e+00	-	.	NM_007430.1|_1st_of_duplicate;MMUS99P000049281;1
NM_007430	NimbleScan	ratio_dup1st_5thR_bait_(+)_REVERSE	51	100	-1.072277e-01	-	.	NM_007430.1|_1st_of_duplicate;MMUS99P000049263;1
NM_007430	NimbleScan	ratio_dup1st_5thR_bait_(+)_REVERSE	1701	1750	-1.745682e-01	-	.	NM_007430.1|_1st_of_duplicate;MMUS99P000049296;1
NM_007430	NimbleScan	ratio_dup1st_5thR_bait_(+)_REVERSE	1301	1350	-2.432850e-01	-	.	NM_007430.1|_1st_of_duplicate;MMUS99P000049288;1
NM_007430	NimbleScan	ratio_dup1st_5thR_bait_(+)_REVERSE	501	550	1.790300e+00	-	.	NM_007430.1|_1st_of_duplicate;MMUS99P000049272;1
NM_007430	NimbleScan	ratio_dup1st_5thR_bait_(+)_REVERSE	401	450	-1.738731e+00	-	.	NM_007430.1|_1st_of_duplicate;MMUS99P000049270;1
NM_007430	NimbleScan	ratio_dup1st_5thR_bait_(+)_REVERSE	551	600	2.008169e-01	-	.	NM_007430.1|_1st_of_duplicate;MMUS99P000049273;1
NM_007430	NimbleScan	ratio_dup1st_5thR_bait_(+)_REVERSE	101	150	3.991956e-02	-	.	NM_007430.1|_1st_of_duplicate;MMUS99P000049264;1
NM_007430	NimbleScan	ratio_dup1st_5thR_bait_(+)_REVERSE	1651	1700	-2.753981e-01	-	.	NM_007430.1|_1st_of_duplicate;MMUS99P000049295;1
NM_007430	NimbleScan	ratio_dup1st_5thR_bait_(+)_REVERSE	1351	1400	-3.600234e-01	-	.	NM_007430.1|_1st_of_duplicate;MMUS99P000049289;1
NM_007430	NimbleScan	ratio_dup1st_5thR_bait_(+)_REVERSE	1201	1250	2.975420e-01	-	.	NM_007430.1|_1st_of_duplicate;MMUS99P000049286;1
NM_007430	NimbleScan	ratio_dup1st_5thR_bait_(+)_REVERSE	351	400	1.124794e+00	-	.	NM_007430.1|_1st_of_duplicate;MMUS99P000049269;1
NM_007430	NimbleScan	ratio_dup1st_5thR_bait_(+)_REVERSE	1501	1550	1.307506e+00	-	.	NM_007430.1|_1st_of_duplicate;MMUS99P000049292;1
NM_007430	NimbleScan	ratio_dup1st_5thR_bait_(+)_REVERSE	201	250	-1.593785e-01	-	.	NM_007430.1|_1st_of_duplicate;MMUS99P000049266;1
NM_007430	NimbleScan	ratio_dup1st_5thR_bait_(+)_REVERSE	1151	1200	7.559015e-01	-	.	NM_007430.1|_1st_of_duplicate;MMUS99P000049285;1
NM_007430	NimbleScan	ratio_dup1st_5thR_bait_(+)_REVERSE	1401	1450	3.792099e-01	-	.	NM_007430.1|_1st_of_duplicate;MMUS99P000049290;1
NM_007430	NimbleScan	ratio_dup1st_5thR_bait_(+)_REVERSE	1551	1600	-5.817270e-01	-	.	NM_007430.1|_1st_of_duplicate;MMUS99P000049293;1
NM_007430	NimbleScan	ratio_dup1st_5thR_bait_(+)_REVERSE	851	900	-4.124567e-04	-	.	NM_007430.1|_1st_of_duplicate;MMUS99P000049279;1
NM_007430	NimbleScan	ratio_dup1st_5thR_bait_(+)_REVERSE	651	700	-1.460323e+00	-	.	NM_007430.1|_1st_of_duplicate;MMUS99P000049275;1
NM_007430	NimbleScan	ratio_dup1st_5thR_bait_(+)_REVERSE	151	200	-1.570489e+00	-	.	NM_007430.1|_1st_of_duplicate;MMUS99P000049265;1
NM_007430	NimbleScan	ratio_dup1st_5thR_bait_(+)_REVERSE	751	800	-2.372814e+00	-	.	NM_007430.1|_1st_of_duplicate;MMUS99P000049277;1
NM_007430	NimbleScan	ratio_dup1st_5thR_bait_(+)_REVERSE	901	950	-3.321173e-01	-	.	NM_007430.1|_1st_of_duplicate;MMUS99P000049280;1
NM_007430	NimbleScan	ratio_dup1st_5thR_bait_(+)_REVERSE	701	750	7.483446e-01	-	.	NM_007430.1|_1st_of_duplicate;MMUS99P000049276;1
NM_007430	NimbleScan	ratio_dup1st_5thR_bait_(+)_REVERSE	1051	1100	1.142471e+00	-	.	NM_007430.1|_1st_of_duplicate;MMUS99P000049283;1
NM_007430	NimbleScan	ratio_dup1st_5thR_bait_(+)_REVERSE	251	300	-2.694469e-01	-	.	NM_007430.1|_1st_of_duplicate;MMUS99P000049267;1
NM_007430	NimbleScan	ratio_dup1st_5thR_bait_(+)_REVERSE	601	650	-3.482465e+00	-	.	NM_007430.1|_1st_of_duplicate;MMUS99P000049274;1
NM_007430	NimbleScan	ratio_dup1st_5thR_bait_(+)_REVERSE	1101	1150	4.847029e-02	-	.	NM_007430.1|_1st_of_duplicate;MMUS99P000049284;1
NM_007434	NimbleScan	ratio_dup1st_5thR_bait_(+)_REVERSE	2451	2500	-3.849274e-01	-	.	NM_007434.2|_1st_of_duplicate;MMUS99P000012847;1
NM_007434	NimbleScan	ratio_dup1st_5thR_bait_(+)_REVERSE	1201	1250	-1.281306e+00	-	.	NM_007434.2|_1st_of_duplicate;MMUS99P000012822;1
NM_007434	NimbleScan	ratio_dup1st_5thR_bait_(+)_REVERSE	2901	2950	-3.361668e-01	-	.	NM_007434.2|_1st_of_duplicate;MMUS99P000012856;1
NM_007434	NimbleScan	ratio_dup1st_5thR_bait_(+)_REVERSE	951	1000	-2.625004e+00	-	.	NM_007434.2|_1st_of_duplicate;MMUS99P000012817;1
NM_007434	NimbleScan	ratio_dup1st_5thR_bait_(+)_REVERSE	801	850	3.086273e-01	-	.	NM_007434.2|_1st_of_duplicate;MMUS99P000012814;1
NM_007434	NimbleScan	ratio_dup1st_5thR_bait_(+)_REVERSE	51	100	-1.145558e+00	-	.	NM_007434.2|_1st_of_duplicate;MMUS99P000012799;1
NM_007434	NimbleScan	ratio_dup1st_5thR_bait_(+)_REVERSE	2151	2200	9.232317e-01	-	.	NM_007434.2|_1st_of_duplicate;MMUS99P000012841;1
NM_007434	NimbleScan	ratio_dup1st_5thR_bait_(+)_REVERSE	1001	1050	-3.876946e-01	-	.	NM_007434.2|_1st_of_duplicate;MMUS99P000012818;1
NM_007434	NimbleScan	ratio_dup1st_5thR_bait_(+)_REVERSE	301	350	1.669274e+00	-	.	NM_007434.2|_1st_of_duplicate;MMUS99P000012804;1
NM_007434	NimbleScan	ratio_dup1st_5thR_bait_(+)_REVERSE	401	450	-1.585521e+00	-	.	NM_007434.2|_1st_of_duplicate;MMUS99P000012806;1
NM_007434	NimbleScan	ratio_dup1st_5thR_bait_(+)_REVERSE	851	900	1.295622e+00	-	.	NM_007434.2|_1st_of_duplicate;MMUS99P000012815;1
NM_007434	NimbleScan	ratio_dup1st_5thR_bait_(+)_REVERSE	601	650	4.174704e-01	-	.	NM_007434.2|_1st_of_duplicate;MMUS99P000012810;1
NM_007434	NimbleScan	ratio_dup1st_5thR_bait_(+)_REVERSE	101	150	-5.334010e-01	-	.	NM_007434.2|_1st_of_duplicate;MMUS99P000012800;1
NM_007434	NimbleScan	ratio_dup1st_5thR_bait_(+)_REVERSE	2001	2050	7.882452e-02	-	.	NM_007434.2|_1st_of_duplicate;MMUS99P000012838;1
NM_007434	NimbleScan	ratio_dup1st_5thR_bait_(+)_REVERSE	1501	1550	-2.645779e-01	-	.	NM_007434.2|_1st_of_duplicate;MMUS99P000012828;1
NM_007434	NimbleScan	ratio_dup1st_5thR_bait_(+)_REVERSE	1701	1750	-4.128710e-01	-	.	NM_007434.2|_1st_of_duplicate;MMUS99P000012832;1
NM_007434	NimbleScan	ratio_dup1st_5thR_bait_(+)_REVERSE	1251	1300	-6.827286e-01	-	.	NM_007434.2|_1st_of_duplicate;MMUS99P000012823;1
NM_007434	NimbleScan	ratio_dup1st_5thR_bait_(+)_REVERSE	2401	2450	9.686073e-01	-	.	NM_007434.2|_1st_of_duplicate;MMUS99P000012846;1
NM_007434	NimbleScan	ratio_dup1st_5thR_bait_(+)_REVERSE	2351	2400	-3.003509e-01	-	.	NM_007434.2|_1st_of_duplicate;MMUS99P000012845;1
NM_007434	NimbleScan	ratio_dup1st_5thR_bait_(+)_REVERSE	2201	2250	1.006920e+00	-	.	NM_007434.2|_1st_of_duplicate;MMUS99P000012842;1
NM_007434	NimbleScan	ratio_dup1st_5thR_bait_(+)_REVERSE	2851	2900	1.132492e-01	-	.	NM_007434.2|_1st_of_duplicate;MMUS99P000012855;1
NM_007434	NimbleScan	ratio_dup1st_5thR_bait_(+)_REVERSE	2251	2300	-8.871725e-02	-	.	NM_007434.2|_1st_of_duplicate;MMUS99P000012843;1
NM_007434	NimbleScan	ratio_dup1st_5thR_bait_(+)_REVERSE	701	750	1.349515e-01	-	.	NM_007434.2|_1st_of_duplicate;MMUS99P000012812;1
NM_007434	NimbleScan	ratio_dup1st_5thR_bait_(+)_REVERSE	1	50	-3.880072e-01	-	.	NM_007434.2|_1st_of_duplicate;MMUS99P000012798;1
NM_007434	NimbleScan	ratio_dup1st_5thR_bait_(+)_REVERSE	2801	2850	-4.409801e+00	-	.	NM_007434.2|_1st_of_duplicate;MMUS99P000012854;1
NM_007434	NimbleScan	ratio_dup1st_5thR_bait_(+)_REVERSE	1901	1950	1.706198e+00	-	.	NM_007434.2|_1st_of_duplicate;MMUS99P000012836;1
NM_007434	NimbleScan	ratio_dup1st_5thR_bait_(+)_REVERSE	1301	1350	-1.481970e+00	-	.	NM_007434.2|_1st_of_duplicate;MMUS99P000012824;1
NM_007434	NimbleScan	ratio_dup1st_5thR_bait_(+)_REVERSE	2051	2100	7.474946e-01	-	.	NM_007434.2|_1st_of_duplicate;MMUS99P000012839;1
NM_007434	NimbleScan	ratio_dup1st_5thR_bait_(+)_REVERSE	651	700	-1.744778e+00	-	.	NM_007434.2|_1st_of_duplicate;MMUS99P000012811;1
NM_007434	NimbleScan	ratio_dup1st_5thR_bait_(+)_REVERSE	1651	1700	-2.154380e-03	-	.	NM_007434.2|_1st_of_duplicate;MMUS99P000012831;1
NM_007434	NimbleScan	ratio_dup1st_5thR_bait_(+)_REVERSE	2751	2800	3.817556e-01	-	.	NM_007434.2|_1st_of_duplicate;MMUS99P000012853;1
NM_007434	NimbleScan	ratio_dup1st_5thR_bait_(+)_REVERSE	501	550	-1.051396e-01	-	.	NM_007434.2|_1st_of_duplicate;MMUS99P000012808;1
NM_007434	NimbleScan	ratio_dup1st_5thR_bait_(+)_REVERSE	2701	2750	4.824967e-02	-	.	NM_007434.2|_1st_of_duplicate;MMUS99P000012852;1
NM_007434	NimbleScan	ratio_dup1st_5thR_bait_(+)_REVERSE	551	600	-2.036204e-01	-	.	NM_007434.2|_1st_of_duplicate;MMUS99P000012809;1
NM_007434	NimbleScan	ratio_dup1st_5thR_bait_(+)_REVERSE	251	300	1.217121e+00	-	.	NM_007434.2|_1st_of_duplicate;MMUS99P000012803;1
NM_007434	NimbleScan	ratio_dup1st_5thR_bait_(+)_REVERSE	1101	1150	-4.408874e-01	-	.	NM_007434.2|_1st_of_duplicate;MMUS99P000012820;1
NM_007434	NimbleScan	ratio_dup1st_5thR_bait_(+)_REVERSE	1551	1600	-7.838037e-01	-	.	NM_007434.2|_1st_of_duplicate;MMUS99P000012829;1
NM_007434	NimbleScan	ratio_dup1st_5thR_bait_(+)_REVERSE	451	500	3.557092e-01	-	.	NM_007434.2|_1st_of_duplicate;MMUS99P000012807;1
NM_007434	NimbleScan	ratio_dup1st_5thR_bait_(+)_REVERSE	1451	1500	3.925075e-01	-	.	NM_007434.2|_1st_of_duplicate;MMUS99P000012827;1
NM_007434	NimbleScan	ratio_dup1st_5thR_bait_(+)_REVERSE	2601	2650	-5.864329e-01	-	.	NM_007434.2|_1st_of_duplicate;MMUS99P000012850;1
NM_007434	NimbleScan	ratio_dup1st_5thR_bait_(+)_REVERSE	1401	1450	1.366308e-01	-	.	NM_007434.2|_1st_of_duplicate;MMUS99P000012826;1
NM_007434	NimbleScan	ratio_dup1st_5thR_bait_(+)_REVERSE	1151	1200	4.033439e-01	-	.	NM_007434.2|_1st_of_duplicate;MMUS99P000012821;1
NM_007434	NimbleScan	ratio_dup1st_5thR_bait_(+)_REVERSE	901	950	5.367931e-01	-	.	NM_007434.2|_1st_of_duplicate;MMUS99P000012816;1
NM_007434	NimbleScan	ratio_dup1st_5thR_bait_(+)_REVERSE	2301	2350	-9.339408e-01	-	.	NM_007434.2|_1st_of_duplicate;MMUS99P000012844;1
NM_007434	NimbleScan	ratio_dup1st_5thR_bait_(+)_REVERSE	751	800	2.508502e-01	-	.	NM_007434.2|_1st_of_duplicate;MMUS99P000012813;1
NM_007434	NimbleScan	ratio_dup1st_5thR_bait_(+)_REVERSE	1801	1850	1.356715e+00	-	.	NM_007434.2|_1st_of_duplicate;MMUS99P000012834;1
NM_007434	NimbleScan	ratio_dup1st_5thR_bait_(+)_REVERSE	1851	1900	-3.006644e-01	-	.	NM_007434.2|_1st_of_duplicate;MMUS99P000012835;1
NM_007434	NimbleScan	ratio_dup1st_5thR_bait_(+)_REVERSE	1051	1100	-7.335371e-01	-	.	NM_007434.2|_1st_of_duplicate;MMUS99P000012819;1
NM_007434	NimbleScan	ratio_dup1st_5thR_bait_(+)_REVERSE	201	250	-6.578889e-01	-	.	NM_007434.2|_1st_of_duplicate;MMUS99P000012802;1
NM_007434	NimbleScan	ratio_dup1st_5thR_bait_(+)_REVERSE	1951	2000	4.514942e-01	-	.	NM_007434.2|_1st_of_duplicate;MMUS99P000012837;1
NM_007434	NimbleScan	ratio_dup1st_5thR_bait_(+)_REVERSE	1751	1800	-5.343888e-01	-	.	NM_007434.2|_1st_of_duplicate;MMUS99P000012833;1
NM_007434	NimbleScan	ratio_dup1st_5thR_bait_(+)_REVERSE	351	400	-3.872830e-01	-	.	NM_007434.2|_1st_of_duplicate;MMUS99P000012805;1
NM_007434	NimbleScan	ratio_dup1st_5thR_bait_(+)_REVERSE	2551	2600	-4.138007e-01	-	.	NM_007434.2|_1st_of_duplicate;MMUS99P000012849;1
NM_007434	NimbleScan	ratio_dup1st_5thR_bait_(+)_REVERSE	1351	1400	1.590668e+00	-	.	NM_007434.2|_1st_of_duplicate;MMUS99P000012825;1
NM_007434	NimbleScan	ratio_dup1st_5thR_bait_(+)_REVERSE	2101	2150	4.093619e-01	-	.	NM_007434.2|_1st_of_duplicate;MMUS99P000012840;1
NM_007434	NimbleScan	ratio_dup1st_5thR_bait_(+)_REVERSE	2501	2550	-2.636239e+00	-	.	NM_007434.2|_1st_of_duplicate;MMUS99P000012848;1
NM_007434	NimbleScan	ratio_dup1st_5thR_bait_(+)_REVERSE	2651	2700	1.950701e-01	-	.	NM_007434.2|_1st_of_duplicate;MMUS99P000012851;1
NM_007434	NimbleScan	ratio_dup1st_5thR_bait_(+)_REVERSE	151	200	-2.136006e-01	-	.	NM_007434.2|_1st_of_duplicate;MMUS99P000012801;1
NM_007434	NimbleScan	ratio_dup1st_5thR_bait_(+)_REVERSE	1601	1650	-8.952592e-01	-	.	NM_007434.2|_1st_of_duplicate;MMUS99P000012830;1
NM_007435	NimbleScan	ratio_dup1st_5thR_bait_(+)_REVERSE	756	805	1.413252e-02	-	.	NM_007435.1|_1st_of_duplicate;MMUS99P000049209;1
NM_007435	NimbleScan	ratio_dup1st_5thR_bait_(+)_REVERSE	606	655	-5.608922e-01	-	.	NM_007435.1|_1st_of_duplicate;MMUS99P000049206;1
NM_007435	NimbleScan	ratio_dup1st_5thR_bait_(+)_REVERSE	3356	3405	-1.290703e-01	-	.	NM_007435.1|_1st_of_duplicate;MMUS99P000049261;1
NM_007435	NimbleScan	ratio_dup1st_5thR_bait_(+)_REVERSE	3306	3355	-4.326913e-01	-	.	NM_007435.1|_1st_of_duplicate;MMUS99P000049260;1
NM_007435	NimbleScan	ratio_dup1st_5thR_bait_(+)_REVERSE	2006	2055	-1.510443e-01	-	.	NM_007435.1|_1st_of_duplicate;MMUS99P000049234;1
NM_007435	NimbleScan	ratio_dup1st_5thR_bait_(+)_REVERSE	56	105	1.599690e+00	-	.	NM_007435.1|_1st_of_duplicate;MMUS99P000049195;1
NM_007435	NimbleScan	ratio_dup1st_5thR_bait_(+)_REVERSE	3156	3205	-5.115808e-01	-	.	NM_007435.1|_1st_of_duplicate;MMUS99P000049257;1
NM_007435	NimbleScan	ratio_dup1st_5thR_bait_(+)_REVERSE	1956	2005	-2.246704e-01	-	.	NM_007435.1|_1st_of_duplicate;MMUS99P000049233;1
NM_007435	NimbleScan	ratio_dup1st_5thR_bait_(+)_REVERSE	1256	1305	2.054272e+00	-	.	NM_007435.1|_1st_of_duplicate;MMUS99P000049219;1
NM_007435	NimbleScan	ratio_dup1st_5thR_bait_(+)_REVERSE	2806	2855	2.883600e-01	-	.	NM_007435.1|_1st_of_duplicate;MMUS99P000049250;1
NM_007435	NimbleScan	ratio_dup1st_5thR_bait_(+)_REVERSE	556	605	1.517296e-01	-	.	NM_007435.1|_1st_of_duplicate;MMUS99P000049205;1
NM_007435	NimbleScan	ratio_dup1st_5thR_bait_(+)_REVERSE	1006	1055	-2.537576e-01	-	.	NM_007435.1|_1st_of_duplicate;MMUS99P000049214;1
NM_007435	NimbleScan	ratio_dup1st_5thR_bait_(+)_REVERSE	3206	3255	1.321054e-01	-	.	NM_007435.1|_1st_of_duplicate;MMUS99P000049258;1
NM_007435	NimbleScan	ratio_dup1st_5thR_bait_(+)_REVERSE	1	50	-5.064113e-01	-	.	NM_007435.1|_1st_of_duplicate;MMUS99P000049194;1
NM_007435	NimbleScan	ratio_dup1st_5thR_bait_(+)_REVERSE	1106	1155	9.357761e-01	-	.	NM_007435.1|_1st_of_duplicate;MMUS99P000049216;1
NM_007435	NimbleScan	ratio_dup1st_5thR_bait_(+)_REVERSE	1356	1405	-3.569472e-01	-	.	NM_007435.1|_1st_of_duplicate;MMUS99P000049221;1
NM_007435	NimbleScan	ratio_dup1st_5thR_bait_(+)_REVERSE	1656	1705	5.908282e-01	-	.	NM_007435.1|_1st_of_duplicate;MMUS99P000049227;1
NM_007435	NimbleScan	ratio_dup1st_5thR_bait_(+)_REVERSE	906	955	-2.128807e-01	-	.	NM_007435.1|_1st_of_duplicate;MMUS99P000049212;1
NM_007435	NimbleScan	ratio_dup1st_5thR_bait_(+)_REVERSE	2406	2455	2.024423e-01	-	.	NM_007435.1|_1st_of_duplicate;MMUS99P000049242;1
NM_007435	NimbleScan	ratio_dup1st_5thR_bait_(+)_REVERSE	2756	2805	3.533017e-01	-	.	NM_007435.1|_1st_of_duplicate;MMUS99P000049249;1
NM_007435	NimbleScan	ratio_dup1st_5thR_bait_(+)_REVERSE	2356	2405	1.204562e-01	-	.	NM_007435.1|_1st_of_duplicate;MMUS99P000049241;1
NM_007435	NimbleScan	ratio_dup1st_5thR_bait_(+)_REVERSE	206	255	1.394633e+00	-	.	NM_007435.1|_1st_of_duplicate;MMUS99P000049198;1
NM_007435	NimbleScan	ratio_dup1st_5thR_bait_(+)_REVERSE	2706	2755	-2.989144e-01	-	.	NM_007435.1|_1st_of_duplicate;MMUS99P000049248;1
NM_007435	NimbleScan	ratio_dup1st_5thR_bait_(+)_REVERSE	2256	2305	1.842711e+00	-	.	NM_007435.1|_1st_of_duplicate;MMUS99P000049239;1
NM_007435	NimbleScan	ratio_dup1st_5thR_bait_(+)_REVERSE	2306	2355	-3.258011e-01	-	.	NM_007435.1|_1st_of_duplicate;MMUS99P000049240;1
NM_007435	NimbleScan	ratio_dup1st_5thR_bait_(+)_REVERSE	2506	2555	-2.190125e+00	-	.	NM_007435.1|_1st_of_duplicate;MMUS99P000049244;1
NM_007435	NimbleScan	ratio_dup1st_5thR_bait_(+)_REVERSE	506	555	-8.031866e-01	-	.	NM_007435.1|_1st_of_duplicate;MMUS99P000049204;1
NM_007435	NimbleScan	ratio_dup1st_5thR_bait_(+)_REVERSE	2106	2155	1.527370e+00	-	.	NM_007435.1|_1st_of_duplicate;MMUS99P000049236;1
NM_007435	NimbleScan	ratio_dup1st_5thR_bait_(+)_REVERSE	2556	2605	1.293943e+00	-	.	NM_007435.1|_1st_of_duplicate;MMUS99P000049245;1
NM_007435	NimbleScan	ratio_dup1st_5thR_bait_(+)_REVERSE	1306	1355	4.590469e-01	-	.	NM_007435.1|_1st_of_duplicate;MMUS99P000049220;1
NM_007435	NimbleScan	ratio_dup1st_5thR_bait_(+)_REVERSE	2856	2905	-3.438435e-01	-	.	NM_007435.1|_1st_of_duplicate;MMUS99P000049251;1
NM_007435	NimbleScan	ratio_dup1st_5thR_bait_(+)_REVERSE	2456	2505	1.837186e+00	-	.	NM_007435.1|_1st_of_duplicate;MMUS99P000049243;1
NM_007435	NimbleScan	ratio_dup1st_5thR_bait_(+)_REVERSE	1906	1955	8.948599e-01	-	.	NM_007435.1|_1st_of_duplicate;MMUS99P000049232;1
NM_007435	NimbleScan	ratio_dup1st_5thR_bait_(+)_REVERSE	3106	3155	-5.686306e-01	-	.	NM_007435.1|_1st_of_duplicate;MMUS99P000049256;1
NM_007435	NimbleScan	ratio_dup1st_5thR_bait_(+)_REVERSE	3006	3055	-1.784431e-01	-	.	NM_007435.1|_1st_of_duplicate;MMUS99P000049254;1
NM_007435	NimbleScan	ratio_dup1st_5thR_bait_(+)_REVERSE	1406	1455	-8.617370e-01	-	.	NM_007435.1|_1st_of_duplicate;MMUS99P000049222;1
NM_007435	NimbleScan	ratio_dup1st_5thR_bait_(+)_REVERSE	706	755	-6.475958e-02	-	.	NM_007435.1|_1st_of_duplicate;MMUS99P000049208;1
NM_007435	NimbleScan	ratio_dup1st_5thR_bait_(+)_REVERSE	2906	2955	1.720447e+00	-	.	NM_007435.1|_1st_of_duplicate;MMUS99P000049252;1
NM_007435	NimbleScan	ratio_dup1st_5thR_bait_(+)_REVERSE	156	205	7.323427e-01	-	.	NM_007435.1|_1st_of_duplicate;MMUS99P000049197;1
NM_007435	NimbleScan	ratio_dup1st_5thR_bait_(+)_REVERSE	1806	1855	1.026925e+00	-	.	NM_007435.1|_1st_of_duplicate;MMUS99P000049230;1
NM_007435	NimbleScan	ratio_dup1st_5thR_bait_(+)_REVERSE	2206	2255	6.307005e-01	-	.	NM_007435.1|_1st_of_duplicate;MMUS99P000049238;1
NM_007435	NimbleScan	ratio_dup1st_5thR_bait_(+)_REVERSE	956	1005	-2.271602e-01	-	.	NM_007435.1|_1st_of_duplicate;MMUS99P000049213;1
NM_007435	NimbleScan	ratio_dup1st_5thR_bait_(+)_REVERSE	3056	3105	-2.932184e-01	-	.	NM_007435.1|_1st_of_duplicate;MMUS99P000049255;1
NM_007435	NimbleScan	ratio_dup1st_5thR_bait_(+)_REVERSE	306	355	1.645735e-01	-	.	NM_007435.1|_1st_of_duplicate;MMUS99P000049200;1
NM_007435	NimbleScan	ratio_dup1st_5thR_bait_(+)_REVERSE	356	405	2.872161e-01	-	.	NM_007435.1|_1st_of_duplicate;MMUS99P000049201;1
NM_007435	NimbleScan	ratio_dup1st_5thR_bait_(+)_REVERSE	1156	1205	1.780548e-01	-	.	NM_007435.1|_1st_of_duplicate;MMUS99P000049217;1
NM_007435	NimbleScan	ratio_dup1st_5thR_bait_(+)_REVERSE	2956	3005	1.035116e+00	-	.	NM_007435.1|_1st_of_duplicate;MMUS99P000049253;1
NM_007435	NimbleScan	ratio_dup1st_5thR_bait_(+)_REVERSE	856	905	9.326523e-01	-	.	NM_007435.1|_1st_of_duplicate;MMUS99P000049211;1
NM_007435	NimbleScan	ratio_dup1st_5thR_bait_(+)_REVERSE	806	855	6.941748e-02	-	.	NM_007435.1|_1st_of_duplicate;MMUS99P000049210;1
NM_007435	NimbleScan	ratio_dup1st_5thR_bait_(+)_REVERSE	1506	1555	4.502785e-01	-	.	NM_007435.1|_1st_of_duplicate;MMUS99P000049224;1
NM_007435	NimbleScan	ratio_dup1st_5thR_bait_(+)_REVERSE	1756	1805	1.445623e+00	-	.	NM_007435.1|_1st_of_duplicate;MMUS99P000049229;1
NM_007435	NimbleScan	ratio_dup1st_5thR_bait_(+)_REVERSE	2656	2705	2.651954e-01	-	.	NM_007435.1|_1st_of_duplicate;MMUS99P000049247;1
NM_007435	NimbleScan	ratio_dup1st_5thR_bait_(+)_REVERSE	656	705	-1.612734e-01	-	.	NM_007435.1|_1st_of_duplicate;MMUS99P000049207;1
NM_007435	NimbleScan	ratio_dup1st_5thR_bait_(+)_REVERSE	2056	2105	-2.673421e-01	-	.	NM_007435.1|_1st_of_duplicate;MMUS99P000049235;1
NM_007435	NimbleScan	ratio_dup1st_5thR_bait_(+)_REVERSE	456	505	1.554009e-01	-	.	NM_007435.1|_1st_of_duplicate;MMUS99P000049203;1
NM_007435	NimbleScan	ratio_dup1st_5thR_bait_(+)_REVERSE	2156	2205	4.409537e-01	-	.	NM_007435.1|_1st_of_duplicate;MMUS99P000049237;1
NM_007435	NimbleScan	ratio_dup1st_5thR_bait_(+)_REVERSE	406	455	-2.766947e-01	-	.	NM_007435.1|_1st_of_duplicate;MMUS99P000049202;1
NM_007435	NimbleScan	ratio_dup1st_5thR_bait_(+)_REVERSE	256	305	-5.319473e-01	-	.	NM_007435.1|_1st_of_duplicate;MMUS99P000049199;1
NM_007435	NimbleScan	ratio_dup1st_5thR_bait_(+)_REVERSE	3256	3305	6.027493e-01	-	.	NM_007435.1|_1st_of_duplicate;MMUS99P000049259;1
NM_007435	NimbleScan	ratio_dup1st_5thR_bait_(+)_REVERSE	106	155	1.282086e+00	-	.	NM_007435.1|_1st_of_duplicate;MMUS99P000049196;1
NM_007435	NimbleScan	ratio_dup1st_5thR_bait_(+)_REVERSE	1456	1505	-6.163764e-01	-	.	NM_007435.1|_1st_of_duplicate;MMUS99P000049223;1
NM_007435	NimbleScan	ratio_dup1st_5thR_bait_(+)_REVERSE	1606	1655	5.694961e-01	-	.	NM_007435.1|_1st_of_duplicate;MMUS99P000049226;1
NM_007435	NimbleScan	ratio_dup1st_5thR_bait_(+)_REVERSE	1056	1105	-9.864005e-04	-	.	NM_007435.1|_1st_of_duplicate;MMUS99P000049215;1
NM_007435	NimbleScan	ratio_dup1st_5thR_bait_(+)_REVERSE	2606	2655	-3.409347e-01	-	.	NM_007435.1|_1st_of_duplicate;MMUS99P000049246;1
NM_007435	NimbleScan	ratio_dup1st_5thR_bait_(+)_REVERSE	1556	1605	1.630386e+00	-	.	NM_007435.1|_1st_of_duplicate;MMUS99P000049225;1
NM_007435	NimbleScan	ratio_dup1st_5thR_bait_(+)_REVERSE	1706	1755	-4.233667e-02	-	.	NM_007435.1|_1st_of_duplicate;MMUS99P000049228;1
NM_007435	NimbleScan	ratio_dup1st_5thR_bait_(+)_REVERSE	1206	1255	-2.102673e-01	-	.	NM_007435.1|_1st_of_duplicate;MMUS99P000049218;1
NM_007435	NimbleScan	ratio_dup1st_5thR_bait_(+)_REVERSE	1856	1905	-1.181896e+00	-	.	NM_007435.1|_1st_of_duplicate;MMUS99P000049231;1
NM_007437	NimbleScan	ratio_dup1st_5thR_bait_(+)_REVERSE	1001	1050	-9.231382e-01	-	.	NM_007437.1|_1st_of_duplicate;MMUS99P000060406;1
NM_007437	NimbleScan	ratio_dup1st_5thR_bait_(+)_REVERSE	1	50	-1.141798e+00	-	.	NM_007437.1|_1st_of_duplicate;MMUS99P000060386;1
NM_007437	NimbleScan	ratio_dup1st_5thR_bait_(+)_REVERSE	1051	1100	-3.312958e-01	-	.	NM_007437.1|_1st_of_duplicate;MMUS99P000060407;1
NM_007437	NimbleScan	ratio_dup1st_5thR_bait_(+)_REVERSE	2651	2700	-7.998554e-02	-	.	NM_007437.1|_1st_of_duplicate;MMUS99P000060439;1
NM_007437	NimbleScan	ratio_dup1st_5thR_bait_(+)_REVERSE	501	550	-3.650332e-01	-	.	NM_007437.1|_1st_of_duplicate;MMUS99P000060396;1
NM_007437	NimbleScan	ratio_dup1st_5thR_bait_(+)_REVERSE	1151	1200	-2.918235e-01	-	.	NM_007437.1|_1st_of_duplicate;MMUS99P000060409;1
NM_007437	NimbleScan	ratio_dup1st_5thR_bait_(+)_REVERSE	301	350	-2.906683e-01	-	.	NM_007437.1|_1st_of_duplicate;MMUS99P000060392;1
NM_007437	NimbleScan	ratio_dup1st_5thR_bait_(+)_REVERSE	2401	2450	2.739924e-02	-	.	NM_007437.1|_1st_of_duplicate;MMUS99P000060434;1
NM_007437	NimbleScan	ratio_dup1st_5thR_bait_(+)_REVERSE	851	900	-1.937580e-01	-	.	NM_007437.1|_1st_of_duplicate;MMUS99P000060403;1
NM_007437	NimbleScan	ratio_dup1st_5thR_bait_(+)_REVERSE	2151	2200	-6.072862e-01	-	.	NM_007437.1|_1st_of_duplicate;MMUS99P000060429;1
NM_007437	NimbleScan	ratio_dup1st_5thR_bait_(+)_REVERSE	2051	2100	8.701633e-02	-	.	NM_007437.1|_1st_of_duplicate;MMUS99P000060427;1
NM_007437	NimbleScan	ratio_dup1st_5thR_bait_(+)_REVERSE	2851	2900	-1.981250e+00	-	.	NM_007437.1|_1st_of_duplicate;MMUS99P000060443;1
NM_007437	NimbleScan	ratio_dup1st_5thR_bait_(+)_REVERSE	1701	1750	-7.195422e-01	-	.	NM_007437.1|_1st_of_duplicate;MMUS99P000060420;1
NM_007437	NimbleScan	ratio_dup1st_5thR_bait_(+)_REVERSE	2101	2150	1.341434e-01	-	.	NM_007437.1|_1st_of_duplicate;MMUS99P000060428;1
NM_007437	NimbleScan	ratio_dup1st_5thR_bait_(+)_REVERSE	1801	1850	4.389697e-01	-	.	NM_007437.1|_1st_of_duplicate;MMUS99P000060422;1
NM_007437	NimbleScan	ratio_dup1st_5thR_bait_(+)_REVERSE	251	300	-1.115894e-01	-	.	NM_007437.1|_1st_of_duplicate;MMUS99P000060391;1
NM_007437	NimbleScan	ratio_dup1st_5thR_bait_(+)_REVERSE	2001	2050	-4.813342e-01	-	.	NM_007437.1|_1st_of_duplicate;MMUS99P000060426;1
NM_007437	NimbleScan	ratio_dup1st_5thR_bait_(+)_REVERSE	2601	2650	3.261378e-01	-	.	NM_007437.1|_1st_of_duplicate;MMUS99P000060438;1
NM_007437	NimbleScan	ratio_dup1st_5thR_bait_(+)_REVERSE	2751	2800	-5.710378e-01	-	.	NM_007437.1|_1st_of_duplicate;MMUS99P000060441;1
NM_007437	NimbleScan	ratio_dup1st_5thR_bait_(+)_REVERSE	901	950	-1.859409e-01	-	.	NM_007437.1|_1st_of_duplicate;MMUS99P000060404;1
NM_007437	NimbleScan	ratio_dup1st_5thR_bait_(+)_REVERSE	601	650	-2.264885e-01	-	.	NM_007437.1|_1st_of_duplicate;MMUS99P000060398;1
NM_007437	NimbleScan	ratio_dup1st_5thR_bait_(+)_REVERSE	701	750	-6.954291e-02	-	.	NM_007437.1|_1st_of_duplicate;MMUS99P000060400;1
NM_007437	NimbleScan	ratio_dup1st_5thR_bait_(+)_REVERSE	751	800	1.768779e+00	-	.	NM_007437.1|_1st_of_duplicate;MMUS99P000060401;1
NM_007437	NimbleScan	ratio_dup1st_5thR_bait_(+)_REVERSE	1751	1800	1.929564e+00	-	.	NM_007437.1|_1st_of_duplicate;MMUS99P000060421;1
NM_007437	NimbleScan	ratio_dup1st_5thR_bait_(+)_REVERSE	2701	2750	-2.283064e-01	-	.	NM_007437.1|_1st_of_duplicate;MMUS99P000060440;1
NM_007437	NimbleScan	ratio_dup1st_5thR_bait_(+)_REVERSE	2201	2250	3.066084e-02	-	.	NM_007437.1|_1st_of_duplicate;MMUS99P000060430;1
NM_007437	NimbleScan	ratio_dup1st_5thR_bait_(+)_REVERSE	2901	2950	-3.328797e-01	-	.	NM_007437.1|_1st_of_duplicate;MMUS99P000060444;1
NM_007437	NimbleScan	ratio_dup1st_5thR_bait_(+)_REVERSE	651	700	1.170264e-01	-	.	NM_007437.1|_1st_of_duplicate;MMUS99P000060399;1
NM_007437	NimbleScan	ratio_dup1st_5thR_bait_(+)_REVERSE	1101	1150	-4.333489e-01	-	.	NM_007437.1|_1st_of_duplicate;MMUS99P000060408;1
NM_007437	NimbleScan	ratio_dup1st_5thR_bait_(+)_REVERSE	551	600	2.995874e-01	-	.	NM_007437.1|_1st_of_duplicate;MMUS99P000060397;1
NM_007437	NimbleScan	ratio_dup1st_5thR_bait_(+)_REVERSE	51	100	-1.293659e-01	-	.	NM_007437.1|_1st_of_duplicate;MMUS99P000060387;1
NM_007437	NimbleScan	ratio_dup1st_5thR_bait_(+)_REVERSE	351	400	3.573854e-01	-	.	NM_007437.1|_1st_of_duplicate;MMUS99P000060393;1
NM_007437	NimbleScan	ratio_dup1st_5thR_bait_(+)_REVERSE	1501	1550	-1.584207e+00	-	.	NM_007437.1|_1st_of_duplicate;MMUS99P000060416;1
NM_007437	NimbleScan	ratio_dup1st_5thR_bait_(+)_REVERSE	801	850	-1.253953e-01	-	.	NM_007437.1|_1st_of_duplicate;MMUS99P000060402;1
NM_007437	NimbleScan	ratio_dup1st_5thR_bait_(+)_REVERSE	1901	1950	7.150814e-01	-	.	NM_007437.1|_1st_of_duplicate;MMUS99P000060424;1
NM_007437	NimbleScan	ratio_dup1st_5thR_bait_(+)_REVERSE	401	450	-4.736654e-01	-	.	NM_007437.1|_1st_of_duplicate;MMUS99P000060394;1
NM_007437	NimbleScan	ratio_dup1st_5thR_bait_(+)_REVERSE	2251	2300	-4.583307e-01	-	.	NM_007437.1|_1st_of_duplicate;MMUS99P000060431;1
NM_007437	NimbleScan	ratio_dup1st_5thR_bait_(+)_REVERSE	1551	1600	-1.483992e+00	-	.	NM_007437.1|_1st_of_duplicate;MMUS99P000060417;1
NM_007437	NimbleScan	ratio_dup1st_5thR_bait_(+)_REVERSE	2801	2850	-3.637452e-01	-	.	NM_007437.1|_1st_of_duplicate;MMUS99P000060442;1
NM_007437	NimbleScan	ratio_dup1st_5thR_bait_(+)_REVERSE	1251	1300	-1.615593e-02	-	.	NM_007437.1|_1st_of_duplicate;MMUS99P000060411;1
NM_007437	NimbleScan	ratio_dup1st_5thR_bait_(+)_REVERSE	201	250	7.523746e-01	-	.	NM_007437.1|_1st_of_duplicate;MMUS99P000060390;1
NM_007437	NimbleScan	ratio_dup1st_5thR_bait_(+)_REVERSE	2451	2500	1.087075e+00	-	.	NM_007437.1|_1st_of_duplicate;MMUS99P000060435;1
NM_007437	NimbleScan	ratio_dup1st_5thR_bait_(+)_REVERSE	1201	1250	-1.830597e-01	-	.	NM_007437.1|_1st_of_duplicate;MMUS99P000060410;1
NM_007437	NimbleScan	ratio_dup1st_5thR_bait_(+)_REVERSE	1451	1500	-4.580858e-01	-	.	NM_007437.1|_1st_of_duplicate;MMUS99P000060415;1
NM_007437	NimbleScan	ratio_dup1st_5thR_bait_(+)_REVERSE	951	1000	-1.052742e-01	-	.	NM_007437.1|_1st_of_duplicate;MMUS99P000060405;1
NM_007437	NimbleScan	ratio_dup1st_5thR_bait_(+)_REVERSE	151	200	-4.472006e-01	-	.	NM_007437.1|_1st_of_duplicate;MMUS99P000060389;1
NM_007437	NimbleScan	ratio_dup1st_5thR_bait_(+)_REVERSE	1951	2000	-5.543130e-01	-	.	NM_007437.1|_1st_of_duplicate;MMUS99P000060425;1
NM_007437	NimbleScan	ratio_dup1st_5thR_bait_(+)_REVERSE	1601	1650	-2.189121e+00	-	.	NM_007437.1|_1st_of_duplicate;MMUS99P000060418;1
NM_007437	NimbleScan	ratio_dup1st_5thR_bait_(+)_REVERSE	1851	1900	2.207490e-01	-	.	NM_007437.1|_1st_of_duplicate;MMUS99P000060423;1
NM_007437	NimbleScan	ratio_dup1st_5thR_bait_(+)_REVERSE	2301	2350	-2.729812e-01	-	.	NM_007437.1|_1st_of_duplicate;MMUS99P000060432;1
NM_007437	NimbleScan	ratio_dup1st_5thR_bait_(+)_REVERSE	2551	2600	1.158284e-01	-	.	NM_007437.1|_1st_of_duplicate;MMUS99P000060437;1
NM_007437	NimbleScan	ratio_dup1st_5thR_bait_(+)_REVERSE	2501	2550	1.130096e+00	-	.	NM_007437.1|_1st_of_duplicate;MMUS99P000060436;1
NM_007437	NimbleScan	ratio_dup1st_5thR_bait_(+)_REVERSE	101	150	-2.571731e-01	-	.	NM_007437.1|_1st_of_duplicate;MMUS99P000060388;1
NM_007437	NimbleScan	ratio_dup1st_5thR_bait_(+)_REVERSE	451	500	8.585603e-02	-	.	NM_007437.1|_1st_of_duplicate;MMUS99P000060395;1
NM_007437	NimbleScan	ratio_dup1st_5thR_bait_(+)_REVERSE	1651	1700	-5.305888e-01	-	.	NM_007437.1|_1st_of_duplicate;MMUS99P000060419;1
NM_007437	NimbleScan	ratio_dup1st_5thR_bait_(+)_REVERSE	1401	1450	9.949172e-01	-	.	NM_007437.1|_1st_of_duplicate;MMUS99P000060414;1
NM_007437	NimbleScan	ratio_dup1st_5thR_bait_(+)_REVERSE	1301	1350	7.232170e-01	-	.	NM_007437.1|_1st_of_duplicate;MMUS99P000060412;1
NM_007437	NimbleScan	ratio_dup1st_5thR_bait_(+)_REVERSE	1351	1400	-3.428177e-01	-	.	NM_007437.1|_1st_of_duplicate;MMUS99P000060413;1
NM_007437	NimbleScan	ratio_dup1st_5thR_bait_(+)_REVERSE	2351	2400	1.207047e+00	-	.	NM_007437.1|_1st_of_duplicate;MMUS99P000060433;1
NM_007438	NimbleScan	ratio_dup1st_5thR_bait_(+)_REVERSE	851	900	7.153219e-01	-	.	NM_007438.3|_1st_of_duplicate;MMUS99P000047880;1
NM_007438	NimbleScan	ratio_dup1st_5thR_bait_(+)_REVERSE	451	500	-9.740924e-01	-	.	NM_007438.3|_1st_of_duplicate;MMUS99P000047872;1
NM_007438	NimbleScan	ratio_dup1st_5thR_bait_(+)_REVERSE	1201	1250	-3.967480e-01	-	.	NM_007438.3|_1st_of_duplicate;MMUS99P000047887;1
NM_007438	NimbleScan	ratio_dup1st_5thR_bait_(+)_REVERSE	1151	1200	-7.898459e-01	-	.	NM_007438.3|_1st_of_duplicate;MMUS99P000047886;1
NM_007438	NimbleScan	ratio_dup1st_5thR_bait_(+)_REVERSE	1001	1050	-1.045856e+00	-	.	NM_007438.3|_1st_of_duplicate;MMUS99P000047883;1
NM_007438	NimbleScan	ratio_dup1st_5thR_bait_(+)_REVERSE	51	100	-1.716293e+00	-	.	NM_007438.3|_1st_of_duplicate;MMUS99P000047864;1
NM_007438	NimbleScan	ratio_dup1st_5thR_bait_(+)_REVERSE	751	800	-2.475274e-01	-	.	NM_007438.3|_1st_of_duplicate;MMUS99P000047878;1
NM_007438	NimbleScan	ratio_dup1st_5thR_bait_(+)_REVERSE	801	850	-2.767429e-01	-	.	NM_007438.3|_1st_of_duplicate;MMUS99P000047879;1
NM_007438	NimbleScan	ratio_dup1st_5thR_bait_(+)_REVERSE	201	250	-9.678432e-01	-	.	NM_007438.3|_1st_of_duplicate;MMUS99P000047867;1
NM_007438	NimbleScan	ratio_dup1st_5thR_bait_(+)_REVERSE	1051	1100	-6.509504e-01	-	.	NM_007438.3|_1st_of_duplicate;MMUS99P000047884;1
NM_007438	NimbleScan	ratio_dup1st_5thR_bait_(+)_REVERSE	551	600	-5.414696e-02	-	.	NM_007438.3|_1st_of_duplicate;MMUS99P000047874;1
NM_007438	NimbleScan	ratio_dup1st_5thR_bait_(+)_REVERSE	351	400	-1.559458e+00	-	.	NM_007438.3|_1st_of_duplicate;MMUS99P000047870;1
NM_007438	NimbleScan	ratio_dup1st_5thR_bait_(+)_REVERSE	401	450	-3.466059e-01	-	.	NM_007438.3|_1st_of_duplicate;MMUS99P000047871;1
NM_007438	NimbleScan	ratio_dup1st_5thR_bait_(+)_REVERSE	701	750	-4.907929e-01	-	.	NM_007438.3|_1st_of_duplicate;MMUS99P000047877;1
NM_007438	NimbleScan	ratio_dup1st_5thR_bait_(+)_REVERSE	301	350	-6.880554e-01	-	.	NM_007438.3|_1st_of_duplicate;MMUS99P000047869;1
NM_007438	NimbleScan	ratio_dup1st_5thR_bait_(+)_REVERSE	1101	1150	1.246913e+00	-	.	NM_007438.3|_1st_of_duplicate;MMUS99P000047885;1
NM_007438	NimbleScan	ratio_dup1st_5thR_bait_(+)_REVERSE	251	300	-1.125400e+00	-	.	NM_007438.3|_1st_of_duplicate;MMUS99P000047868;1
NM_007438	NimbleScan	ratio_dup1st_5thR_bait_(+)_REVERSE	101	150	-1.125108e+00	-	.	NM_007438.3|_1st_of_duplicate;MMUS99P000047865;1
NM_007438	NimbleScan	ratio_dup1st_5thR_bait_(+)_REVERSE	951	1000	-4.785175e-02	-	.	NM_007438.3|_1st_of_duplicate;MMUS99P000047882;1
NM_007438	NimbleScan	ratio_dup1st_5thR_bait_(+)_REVERSE	651	700	-7.529242e-01	-	.	NM_007438.3|_1st_of_duplicate;MMUS99P000047876;1
NM_007438	NimbleScan	ratio_dup1st_5thR_bait_(+)_REVERSE	1	50	-1.083399e+00	-	.	NM_007438.3|_1st_of_duplicate;MMUS99P000047863;1
NM_007438	NimbleScan	ratio_dup1st_5thR_bait_(+)_REVERSE	501	550	-1.643546e-01	-	.	NM_007438.3|_1st_of_duplicate;MMUS99P000047873;1
NM_007438	NimbleScan	ratio_dup1st_5thR_bait_(+)_REVERSE	1351	1400	-2.876678e+00	-	.	NM_007438.3|_1st_of_duplicate;MMUS99P000047890;1
NM_007438	NimbleScan	ratio_dup1st_5thR_bait_(+)_REVERSE	901	950	5.111129e-02	-	.	NM_007438.3|_1st_of_duplicate;MMUS99P000047881;1
NM_007438	NimbleScan	ratio_dup1st_5thR_bait_(+)_REVERSE	151	200	-1.706821e+00	-	.	NM_007438.3|_1st_of_duplicate;MMUS99P000047866;1
NM_007438	NimbleScan	ratio_dup1st_5thR_bait_(+)_REVERSE	601	650	4.100089e-01	-	.	NM_007438.3|_1st_of_duplicate;MMUS99P000047875;1
NM_007438	NimbleScan	ratio_dup1st_5thR_bait_(+)_REVERSE	1301	1350	-1.814835e+00	-	.	NM_007438.3|_1st_of_duplicate;MMUS99P000047889;1
NM_007438	NimbleScan	ratio_dup1st_5thR_bait_(+)_REVERSE	1251	1300	-1.639600e+00	-	.	NM_007438.3|_1st_of_duplicate;MMUS99P000047888;1
NM_007440	NimbleScan	ratio_dup1st_5thR_bait_(+)_REVERSE	2651	2700	-9.530917e-01	-	.	NM_007440.2|_1st_of_duplicate;MMUS99P000016835;1
NM_007440	NimbleScan	ratio_dup1st_5thR_bait_(+)_REVERSE	1851	1900	1.445234e-01	-	.	NM_007440.2|_1st_of_duplicate;MMUS99P000016819;1
NM_007440	NimbleScan	ratio_dup1st_5thR_bait_(+)_REVERSE	2801	2850	4.760003e-01	-	.	NM_007440.2|_1st_of_duplicate;MMUS99P000016838;1
NM_007440	NimbleScan	ratio_dup1st_5thR_bait_(+)_REVERSE	901	950	5.112231e-02	-	.	NM_007440.2|_1st_of_duplicate;MMUS99P000016800;1
NM_007440	NimbleScan	ratio_dup1st_5thR_bait_(+)_REVERSE	1901	1950	-5.377290e-01	-	.	NM_007440.2|_1st_of_duplicate;MMUS99P000016820;1
NM_007440	NimbleScan	ratio_dup1st_5thR_bait_(+)_REVERSE	2451	2500	4.032381e-01	-	.	NM_007440.2|_1st_of_duplicate;MMUS99P000016831;1
NM_007440	NimbleScan	ratio_dup1st_5thR_bait_(+)_REVERSE	351	400	7.522781e-01	-	.	NM_007440.2|_1st_of_duplicate;MMUS99P000016789;1
NM_007440	NimbleScan	ratio_dup1st_5thR_bait_(+)_REVERSE	1	50	-1.453009e-01	-	.	NM_007440.2|_1st_of_duplicate;MMUS99P000016782;1
NM_007440	NimbleScan	ratio_dup1st_5thR_bait_(+)_REVERSE	1751	1800	-2.796976e-01	-	.	NM_007440.2|_1st_of_duplicate;MMUS99P000016817;1
NM_007440	NimbleScan	ratio_dup1st_5thR_bait_(+)_REVERSE	1151	1200	-1.369664e-01	-	.	NM_007440.2|_1st_of_duplicate;MMUS99P000016805;1
NM_007440	NimbleScan	ratio_dup1st_5thR_bait_(+)_REVERSE	1251	1300	2.593555e-01	-	.	NM_007440.2|_1st_of_duplicate;MMUS99P000016807;1
NM_007440	NimbleScan	ratio_dup1st_5thR_bait_(+)_REVERSE	2151	2200	-2.177533e-01	-	.	NM_007440.2|_1st_of_duplicate;MMUS99P000016825;1
NM_007440	NimbleScan	ratio_dup1st_5thR_bait_(+)_REVERSE	2751	2800	2.009461e-01	-	.	NM_007440.2|_1st_of_duplicate;MMUS99P000016837;1
NM_007440	NimbleScan	ratio_dup1st_5thR_bait_(+)_REVERSE	1301	1350	1.300899e+00	-	.	NM_007440.2|_1st_of_duplicate;MMUS99P000016808;1
NM_007440	NimbleScan	ratio_dup1st_5thR_bait_(+)_REVERSE	2701	2750	-3.736293e-01	-	.	NM_007440.2|_1st_of_duplicate;MMUS99P000016836;1
NM_007440	NimbleScan	ratio_dup1st_5thR_bait_(+)_REVERSE	301	350	1.017896e+00	-	.	NM_007440.2|_1st_of_duplicate;MMUS99P000016788;1
NM_007440	NimbleScan	ratio_dup1st_5thR_bait_(+)_REVERSE	1501	1550	-4.889265e-01	-	.	NM_007440.2|_1st_of_duplicate;MMUS99P000016812;1
NM_007440	NimbleScan	ratio_dup1st_5thR_bait_(+)_REVERSE	2301	2350	-3.538706e-02	-	.	NM_007440.2|_1st_of_duplicate;MMUS99P000016828;1
NM_007440	NimbleScan	ratio_dup1st_5thR_bait_(+)_REVERSE	1451	1500	2.713985e-01	-	.	NM_007440.2|_1st_of_duplicate;MMUS99P000016811;1
NM_007440	NimbleScan	ratio_dup1st_5thR_bait_(+)_REVERSE	1951	2000	-5.471146e-01	-	.	NM_007440.2|_1st_of_duplicate;MMUS99P000016821;1
NM_007440	NimbleScan	ratio_dup1st_5thR_bait_(+)_REVERSE	2101	2150	-2.235729e-01	-	.	NM_007440.2|_1st_of_duplicate;MMUS99P000016824;1
NM_007440	NimbleScan	ratio_dup1st_5thR_bait_(+)_REVERSE	401	450	4.950498e-01	-	.	NM_007440.2|_1st_of_duplicate;MMUS99P000016790;1
NM_007440	NimbleScan	ratio_dup1st_5thR_bait_(+)_REVERSE	1201	1250	-2.133488e-01	-	.	NM_007440.2|_1st_of_duplicate;MMUS99P000016806;1
NM_007440	NimbleScan	ratio_dup1st_5thR_bait_(+)_REVERSE	2051	2100	2.000555e+00	-	.	NM_007440.2|_1st_of_duplicate;MMUS99P000016823;1
NM_007440	NimbleScan	ratio_dup1st_5thR_bait_(+)_REVERSE	51	100	2.634534e+00	-	.	NM_007440.2|_1st_of_duplicate;MMUS99P000016783;1
NM_007440	NimbleScan	ratio_dup1st_5thR_bait_(+)_REVERSE	951	1000	2.091400e-01	-	.	NM_007440.2|_1st_of_duplicate;MMUS99P000016801;1
NM_007440	NimbleScan	ratio_dup1st_5thR_bait_(+)_REVERSE	701	750	-7.101153e-01	-	.	NM_007440.2|_1st_of_duplicate;MMUS99P000016796;1
NM_007440	NimbleScan	ratio_dup1st_5thR_bait_(+)_REVERSE	1001	1050	1.363682e-01	-	.	NM_007440.2|_1st_of_duplicate;MMUS99P000016802;1
NM_007440	NimbleScan	ratio_dup1st_5thR_bait_(+)_REVERSE	1601	1650	5.762770e-01	-	.	NM_007440.2|_1st_of_duplicate;MMUS99P000016814;1
NM_007440	NimbleScan	ratio_dup1st_5thR_bait_(+)_REVERSE	1351	1400	-1.266829e-01	-	.	NM_007440.2|_1st_of_duplicate;MMUS99P000016809;1
NM_007440	NimbleScan	ratio_dup1st_5thR_bait_(+)_REVERSE	1701	1750	-1.249899e-02	-	.	NM_007440.2|_1st_of_duplicate;MMUS99P000016816;1
NM_007440	NimbleScan	ratio_dup1st_5thR_bait_(+)_REVERSE	2501	2550	-1.899085e+00	-	.	NM_007440.2|_1st_of_duplicate;MMUS99P000016832;1
NM_007440	NimbleScan	ratio_dup1st_5thR_bait_(+)_REVERSE	1801	1850	-3.685417e-01	-	.	NM_007440.2|_1st_of_duplicate;MMUS99P000016818;1
NM_007440	NimbleScan	ratio_dup1st_5thR_bait_(+)_REVERSE	2201	2250	-7.681260e-01	-	.	NM_007440.2|_1st_of_duplicate;MMUS99P000016826;1
NM_007440	NimbleScan	ratio_dup1st_5thR_bait_(+)_REVERSE	2601	2650	2.220064e+00	-	.	NM_007440.2|_1st_of_duplicate;MMUS99P000016834;1
NM_007440	NimbleScan	ratio_dup1st_5thR_bait_(+)_REVERSE	1101	1150	1.876714e+00	-	.	NM_007440.2|_1st_of_duplicate;MMUS99P000016804;1
NM_007440	NimbleScan	ratio_dup1st_5thR_bait_(+)_REVERSE	2401	2450	-3.316230e-01	-	.	NM_007440.2|_1st_of_duplicate;MMUS99P000016830;1
NM_007440	NimbleScan	ratio_dup1st_5thR_bait_(+)_REVERSE	501	550	8.469685e-01	-	.	NM_007440.2|_1st_of_duplicate;MMUS99P000016792;1
NM_007440	NimbleScan	ratio_dup1st_5thR_bait_(+)_REVERSE	2851	2900	-1.238788e-01	-	.	NM_007440.2|_1st_of_duplicate;MMUS99P000016839;1
NM_007440	NimbleScan	ratio_dup1st_5thR_bait_(+)_REVERSE	2551	2600	4.411109e-02	-	.	NM_007440.2|_1st_of_duplicate;MMUS99P000016833;1
NM_007440	NimbleScan	ratio_dup1st_5thR_bait_(+)_REVERSE	551	600	-6.788135e-01	-	.	NM_007440.2|_1st_of_duplicate;MMUS99P000016793;1
NM_007440	NimbleScan	ratio_dup1st_5thR_bait_(+)_REVERSE	801	850	1.885085e+00	-	.	NM_007440.2|_1st_of_duplicate;MMUS99P000016798;1
NM_007440	NimbleScan	ratio_dup1st_5thR_bait_(+)_REVERSE	2251	2300	-1.781184e-01	-	.	NM_007440.2|_1st_of_duplicate;MMUS99P000016827;1
NM_007440	NimbleScan	ratio_dup1st_5thR_bait_(+)_REVERSE	201	250	2.357586e+00	-	.	NM_007440.2|_1st_of_duplicate;MMUS99P000016786;1
NM_007440	NimbleScan	ratio_dup1st_5thR_bait_(+)_REVERSE	1551	1600	2.490444e-01	-	.	NM_007440.2|_1st_of_duplicate;MMUS99P000016813;1
NM_007440	NimbleScan	ratio_dup1st_5thR_bait_(+)_REVERSE	651	700	-2.340134e-01	-	.	NM_007440.2|_1st_of_duplicate;MMUS99P000016795;1
NM_007440	NimbleScan	ratio_dup1st_5thR_bait_(+)_REVERSE	601	650	1.394599e+00	-	.	NM_007440.2|_1st_of_duplicate;MMUS99P000016794;1
NM_007440	NimbleScan	ratio_dup1st_5thR_bait_(+)_REVERSE	2001	2050	-1.319223e+00	-	.	NM_007440.2|_1st_of_duplicate;MMUS99P000016822;1
NM_007440	NimbleScan	ratio_dup1st_5thR_bait_(+)_REVERSE	851	900	1.131944e+00	-	.	NM_007440.2|_1st_of_duplicate;MMUS99P000016799;1
NM_007440	NimbleScan	ratio_dup1st_5thR_bait_(+)_REVERSE	2901	2950	3.732295e-01	-	.	NM_007440.2|_1st_of_duplicate;MMUS99P000016840;1
NM_007440	NimbleScan	ratio_dup1st_5thR_bait_(+)_REVERSE	451	500	8.826484e-01	-	.	NM_007440.2|_1st_of_duplicate;MMUS99P000016791;1
NM_007440	NimbleScan	ratio_dup1st_5thR_bait_(+)_REVERSE	1401	1450	1.484645e-01	-	.	NM_007440.2|_1st_of_duplicate;MMUS99P000016810;1
NM_007440	NimbleScan	ratio_dup1st_5thR_bait_(+)_REVERSE	151	200	1.318662e+00	-	.	NM_007440.2|_1st_of_duplicate;MMUS99P000016785;1
NM_007440	NimbleScan	ratio_dup1st_5thR_bait_(+)_REVERSE	251	300	3.395523e-02	-	.	NM_007440.2|_1st_of_duplicate;MMUS99P000016787;1
NM_007440	NimbleScan	ratio_dup1st_5thR_bait_(+)_REVERSE	1651	1700	-1.775659e-01	-	.	NM_007440.2|_1st_of_duplicate;MMUS99P000016815;1
NM_007440	NimbleScan	ratio_dup1st_5thR_bait_(+)_REVERSE	1051	1100	2.754416e-01	-	.	NM_007440.2|_1st_of_duplicate;MMUS99P000016803;1
NM_007440	NimbleScan	ratio_dup1st_5thR_bait_(+)_REVERSE	2351	2400	-4.415665e-01	-	.	NM_007440.2|_1st_of_duplicate;MMUS99P000016829;1
NM_007440	NimbleScan	ratio_dup1st_5thR_bait_(+)_REVERSE	751	800	8.553406e-02	-	.	NM_007440.2|_1st_of_duplicate;MMUS99P000016797;1
NM_007440	NimbleScan	ratio_dup1st_5thR_bait_(+)_REVERSE	101	150	-7.526868e-01	-	.	NM_007440.2|_1st_of_duplicate;MMUS99P000016784;1
NM_007441	NimbleScan	ratio_dup1st_5thR_bait_(+)_REVERSE	851	900	1.754052e-01	-	.	NM_007441.1|_1st_of_duplicate;MMUS99P000075215;1
NM_007441	NimbleScan	ratio_dup1st_5thR_bait_(+)_REVERSE	1101	1150	-3.273461e-01	-	.	NM_007441.1|_1st_of_duplicate;MMUS99P000075220;1
NM_007441	NimbleScan	ratio_dup1st_5thR_bait_(+)_REVERSE	1751	1800	1.628959e+00	-	.	NM_007441.1|_1st_of_duplicate;MMUS99P000075233;1
NM_007441	NimbleScan	ratio_dup1st_5thR_bait_(+)_REVERSE	151	200	3.395893e-01	-	.	NM_007441.1|_1st_of_duplicate;MMUS99P000075201;1
NM_007441	NimbleScan	ratio_dup1st_5thR_bait_(+)_REVERSE	1651	1700	1.454984e+00	-	.	NM_007441.1|_1st_of_duplicate;MMUS99P000075231;1
NM_007441	NimbleScan	ratio_dup1st_5thR_bait_(+)_REVERSE	451	500	2.265348e-01	-	.	NM_007441.1|_1st_of_duplicate;MMUS99P000075207;1
NM_007441	NimbleScan	ratio_dup1st_5thR_bait_(+)_REVERSE	1201	1250	-8.291772e-01	-	.	NM_007441.1|_1st_of_duplicate;MMUS99P000075222;1
NM_007441	NimbleScan	ratio_dup1st_5thR_bait_(+)_REVERSE	701	750	5.184350e-01	-	.	NM_007441.1|_1st_of_duplicate;MMUS99P000075212;1
NM_007441	NimbleScan	ratio_dup1st_5thR_bait_(+)_REVERSE	601	650	2.029639e-01	-	.	NM_007441.1|_1st_of_duplicate;MMUS99P000075210;1
NM_007441	NimbleScan	ratio_dup1st_5thR_bait_(+)_REVERSE	1801	1850	5.995641e-01	-	.	NM_007441.1|_1st_of_duplicate;MMUS99P000075234;1
NM_007441	NimbleScan	ratio_dup1st_5thR_bait_(+)_REVERSE	101	150	-1.835659e+00	-	.	NM_007441.1|_1st_of_duplicate;MMUS99P000075200;1
NM_007441	NimbleScan	ratio_dup1st_5thR_bait_(+)_REVERSE	1001	1050	-2.621930e-02	-	.	NM_007441.1|_1st_of_duplicate;MMUS99P000075218;1
NM_007441	NimbleScan	ratio_dup1st_5thR_bait_(+)_REVERSE	1151	1200	6.804764e-01	-	.	NM_007441.1|_1st_of_duplicate;MMUS99P000075221;1
NM_007441	NimbleScan	ratio_dup1st_5thR_bait_(+)_REVERSE	1601	1650	6.482136e-02	-	.	NM_007441.1|_1st_of_duplicate;MMUS99P000075230;1
NM_007441	NimbleScan	ratio_dup1st_5thR_bait_(+)_REVERSE	651	700	-2.761617e-01	-	.	NM_007441.1|_1st_of_duplicate;MMUS99P000075211;1
NM_007441	NimbleScan	ratio_dup1st_5thR_bait_(+)_REVERSE	501	550	-1.436494e-01	-	.	NM_007441.1|_1st_of_duplicate;MMUS99P000075208;1
NM_007441	NimbleScan	ratio_dup1st_5thR_bait_(+)_REVERSE	351	400	2.891925e-01	-	.	NM_007441.1|_1st_of_duplicate;MMUS99P000075205;1
NM_007441	NimbleScan	ratio_dup1st_5thR_bait_(+)_REVERSE	201	250	6.319939e-01	-	.	NM_007441.1|_1st_of_duplicate;MMUS99P000075202;1
NM_007441	NimbleScan	ratio_dup1st_5thR_bait_(+)_REVERSE	1701	1750	3.863198e-01	-	.	NM_007441.1|_1st_of_duplicate;MMUS99P000075232;1
NM_007441	NimbleScan	ratio_dup1st_5thR_bait_(+)_REVERSE	301	350	-6.287325e-01	-	.	NM_007441.1|_1st_of_duplicate;MMUS99P000075204;1
NM_007441	NimbleScan	ratio_dup1st_5thR_bait_(+)_REVERSE	751	800	7.621470e-01	-	.	NM_007441.1|_1st_of_duplicate;MMUS99P000075213;1
NM_007441	NimbleScan	ratio_dup1st_5thR_bait_(+)_REVERSE	801	850	1.305313e+00	-	.	NM_007441.1|_1st_of_duplicate;MMUS99P000075214;1
NM_007441	NimbleScan	ratio_dup1st_5thR_bait_(+)_REVERSE	1301	1350	1.538837e+00	-	.	NM_007441.1|_1st_of_duplicate;MMUS99P000075224;1
NM_007441	NimbleScan	ratio_dup1st_5thR_bait_(+)_REVERSE	951	1000	-2.558575e-01	-	.	NM_007441.1|_1st_of_duplicate;MMUS99P000075217;1
NM_007441	NimbleScan	ratio_dup1st_5thR_bait_(+)_REVERSE	1	50	1.271875e+00	-	.	NM_007441.1|_1st_of_duplicate;MMUS99P000075198;1
NM_007441	NimbleScan	ratio_dup1st_5thR_bait_(+)_REVERSE	1551	1600	-3.287446e-01	-	.	NM_007441.1|_1st_of_duplicate;MMUS99P000075229;1
NM_007441	NimbleScan	ratio_dup1st_5thR_bait_(+)_REVERSE	1351	1400	4.010524e-01	-	.	NM_007441.1|_1st_of_duplicate;MMUS99P000075225;1
NM_007441	NimbleScan	ratio_dup1st_5thR_bait_(+)_REVERSE	1451	1500	7.528246e-01	-	.	NM_007441.1|_1st_of_duplicate;MMUS99P000075227;1
NM_007441	NimbleScan	ratio_dup1st_5thR_bait_(+)_REVERSE	51	100	-2.282118e-01	-	.	NM_007441.1|_1st_of_duplicate;MMUS99P000075199;1
NM_007441	NimbleScan	ratio_dup1st_5thR_bait_(+)_REVERSE	551	600	-1.050104e+00	-	.	NM_007441.1|_1st_of_duplicate;MMUS99P000075209;1
NM_007441	NimbleScan	ratio_dup1st_5thR_bait_(+)_REVERSE	901	950	7.666785e-02	-	.	NM_007441.1|_1st_of_duplicate;MMUS99P000075216;1
NM_007441	NimbleScan	ratio_dup1st_5thR_bait_(+)_REVERSE	251	300	4.823702e-01	-	.	NM_007441.1|_1st_of_duplicate;MMUS99P000075203;1
NM_007441	NimbleScan	ratio_dup1st_5thR_bait_(+)_REVERSE	1251	1300	-4.405242e-01	-	.	NM_007441.1|_1st_of_duplicate;MMUS99P000075223;1
NM_007441	NimbleScan	ratio_dup1st_5thR_bait_(+)_REVERSE	1401	1450	8.462573e-02	-	.	NM_007441.1|_1st_of_duplicate;MMUS99P000075226;1
NM_007441	NimbleScan	ratio_dup1st_5thR_bait_(+)_REVERSE	401	450	-1.120469e+00	-	.	NM_007441.1|_1st_of_duplicate;MMUS99P000075206;1
NM_007441	NimbleScan	ratio_dup1st_5thR_bait_(+)_REVERSE	1501	1550	3.182388e+00	-	.	NM_007441.1|_1st_of_duplicate;MMUS99P000075228;1
NM_007441	NimbleScan	ratio_dup1st_5thR_bait_(+)_REVERSE	1051	1100	9.738872e-01	-	.	NM_007441.1|_1st_of_duplicate;MMUS99P000075219;1
NM_007442	NimbleScan	ratio_dup1st_5thR_bait_(+)_REVERSE	51	100	-1.405645e-01	-	.	NM_007442.1|_1st_of_duplicate;MMUS99P000049298;1
NM_007442	NimbleScan	ratio_dup1st_5thR_bait_(+)_REVERSE	251	300	-6.083346e-02	-	.	NM_007442.1|_1st_of_duplicate;MMUS99P000049302;1
NM_007442	NimbleScan	ratio_dup1st_5thR_bait_(+)_REVERSE	1651	1700	3.853245e+00	-	.	NM_007442.1|_1st_of_duplicate;MMUS99P000049330;1
NM_007442	NimbleScan	ratio_dup1st_5thR_bait_(+)_REVERSE	901	950	-5.011738e-01	-	.	NM_007442.1|_1st_of_duplicate;MMUS99P000049315;1
NM_007442	NimbleScan	ratio_dup1st_5thR_bait_(+)_REVERSE	1251	1300	3.203649e-01	-	.	NM_007442.1|_1st_of_duplicate;MMUS99P000049322;1
NM_007442	NimbleScan	ratio_dup1st_5thR_bait_(+)_REVERSE	1151	1200	9.127072e-01	-	.	NM_007442.1|_1st_of_duplicate;MMUS99P000049320;1
NM_007442	NimbleScan	ratio_dup1st_5thR_bait_(+)_REVERSE	1351	1400	3.187289e+00	-	.	NM_007442.1|_1st_of_duplicate;MMUS99P000049324;1
NM_007442	NimbleScan	ratio_dup1st_5thR_bait_(+)_REVERSE	1301	1350	5.134456e-02	-	.	NM_007442.1|_1st_of_duplicate;MMUS99P000049323;1
NM_007442	NimbleScan	ratio_dup1st_5thR_bait_(+)_REVERSE	1401	1450	3.720507e-01	-	.	NM_007442.1|_1st_of_duplicate;MMUS99P000049325;1
NM_007442	NimbleScan	ratio_dup1st_5thR_bait_(+)_REVERSE	551	600	1.438743e+00	-	.	NM_007442.1|_1st_of_duplicate;MMUS99P000049308;1
NM_007442	NimbleScan	ratio_dup1st_5thR_bait_(+)_REVERSE	101	150	-4.181163e-01	-	.	NM_007442.1|_1st_of_duplicate;MMUS99P000049299;1
NM_007442	NimbleScan	ratio_dup1st_5thR_bait_(+)_REVERSE	501	550	-6.554956e-01	-	.	NM_007442.1|_1st_of_duplicate;MMUS99P000049307;1
NM_007442	NimbleScan	ratio_dup1st_5thR_bait_(+)_REVERSE	951	1000	6.809297e-01	-	.	NM_007442.1|_1st_of_duplicate;MMUS99P000049316;1
NM_007442	NimbleScan	ratio_dup1st_5thR_bait_(+)_REVERSE	401	450	9.091375e-01	-	.	NM_007442.1|_1st_of_duplicate;MMUS99P000049305;1
NM_007442	NimbleScan	ratio_dup1st_5thR_bait_(+)_REVERSE	601	650	-8.363847e-01	-	.	NM_007442.1|_1st_of_duplicate;MMUS99P000049309;1
NM_007442	NimbleScan	ratio_dup1st_5thR_bait_(+)_REVERSE	351	400	8.482708e-01	-	.	NM_007442.1|_1st_of_duplicate;MMUS99P000049304;1
NM_007442	NimbleScan	ratio_dup1st_5thR_bait_(+)_REVERSE	701	750	1.656502e+00	-	.	NM_007442.1|_1st_of_duplicate;MMUS99P000049311;1
NM_007442	NimbleScan	ratio_dup1st_5thR_bait_(+)_REVERSE	801	850	1.088357e+00	-	.	NM_007442.1|_1st_of_duplicate;MMUS99P000049313;1
NM_007442	NimbleScan	ratio_dup1st_5thR_bait_(+)_REVERSE	451	500	-7.505777e-01	-	.	NM_007442.1|_1st_of_duplicate;MMUS99P000049306;1
NM_007442	NimbleScan	ratio_dup1st_5thR_bait_(+)_REVERSE	1701	1750	6.411605e-01	-	.	NM_007442.1|_1st_of_duplicate;MMUS99P000049331;1
NM_007442	NimbleScan	ratio_dup1st_5thR_bait_(+)_REVERSE	1	50	-6.593995e-01	-	.	NM_007442.1|_1st_of_duplicate;MMUS99P000049297;1
NM_007442	NimbleScan	ratio_dup1st_5thR_bait_(+)_REVERSE	851	900	-9.491935e-01	-	.	NM_007442.1|_1st_of_duplicate;MMUS99P000049314;1
NM_007442	NimbleScan	ratio_dup1st_5thR_bait_(+)_REVERSE	1051	1100	-1.725144e-01	-	.	NM_007442.1|_1st_of_duplicate;MMUS99P000049318;1
NM_007442	NimbleScan	ratio_dup1st_5thR_bait_(+)_REVERSE	1551	1600	2.408325e+00	-	.	NM_007442.1|_1st_of_duplicate;MMUS99P000049328;1
NM_007442	NimbleScan	ratio_dup1st_5thR_bait_(+)_REVERSE	651	700	-4.908554e-01	-	.	NM_007442.1|_1st_of_duplicate;MMUS99P000049310;1
NM_007442	NimbleScan	ratio_dup1st_5thR_bait_(+)_REVERSE	1601	1650	9.689924e-01	-	.	NM_007442.1|_1st_of_duplicate;MMUS99P000049329;1
NM_007442	NimbleScan	ratio_dup1st_5thR_bait_(+)_REVERSE	1201	1250	-1.824308e-01	-	.	NM_007442.1|_1st_of_duplicate;MMUS99P000049321;1
NM_007442	NimbleScan	ratio_dup1st_5thR_bait_(+)_REVERSE	301	350	1.010032e+00	-	.	NM_007442.1|_1st_of_duplicate;MMUS99P000049303;1
NM_007442	NimbleScan	ratio_dup1st_5thR_bait_(+)_REVERSE	1451	1500	4.200799e-01	-	.	NM_007442.1|_1st_of_duplicate;MMUS99P000049326;1
NM_007442	NimbleScan	ratio_dup1st_5thR_bait_(+)_REVERSE	151	200	-5.954304e-01	-	.	NM_007442.1|_1st_of_duplicate;MMUS99P000049300;1
NM_007442	NimbleScan	ratio_dup1st_5thR_bait_(+)_REVERSE	201	250	-6.918417e-01	-	.	NM_007442.1|_1st_of_duplicate;MMUS99P000049301;1
NM_007442	NimbleScan	ratio_dup1st_5thR_bait_(+)_REVERSE	1101	1150	4.751673e-01	-	.	NM_007442.1|_1st_of_duplicate;MMUS99P000049319;1
NM_007442	NimbleScan	ratio_dup1st_5thR_bait_(+)_REVERSE	751	800	-1.006028e+00	-	.	NM_007442.1|_1st_of_duplicate;MMUS99P000049312;1
NM_007442	NimbleScan	ratio_dup1st_5thR_bait_(+)_REVERSE	1001	1050	-8.014737e-02	-	.	NM_007442.1|_1st_of_duplicate;MMUS99P000049317;1
NM_007442	NimbleScan	ratio_dup1st_5thR_bait_(+)_REVERSE	1501	1550	1.451434e-01	-	.	NM_007442.1|_1st_of_duplicate;MMUS99P000049327;1
NM_007452	NimbleScan	ratio_dup1st_5thR_bait_(+)_REVERSE	551	600	-3.132129e-02	-	.	NM_007452.1|_1st_of_duplicate;MMUS99P000060456;1
NM_007452	NimbleScan	ratio_dup1st_5thR_bait_(+)_REVERSE	1201	1250	-1.022926e-01	-	.	NM_007452.1|_1st_of_duplicate;MMUS99P000060469;1
NM_007452	NimbleScan	ratio_dup1st_5thR_bait_(+)_REVERSE	151	200	-1.931097e-01	-	.	NM_007452.1|_1st_of_duplicate;MMUS99P000060448;1
NM_007452	NimbleScan	ratio_dup1st_5thR_bait_(+)_REVERSE	1101	1150	1.721352e+00	-	.	NM_007452.1|_1st_of_duplicate;MMUS99P000060467;1
NM_007452	NimbleScan	ratio_dup1st_5thR_bait_(+)_REVERSE	51	100	5.219085e-01	-	.	NM_007452.1|_1st_of_duplicate;MMUS99P000060446;1
NM_007452	NimbleScan	ratio_dup1st_5thR_bait_(+)_REVERSE	451	500	-4.930019e-01	-	.	NM_007452.1|_1st_of_duplicate;MMUS99P000060454;1
NM_007452	NimbleScan	ratio_dup1st_5thR_bait_(+)_REVERSE	1	50	-4.762008e-02	-	.	NM_007452.1|_1st_of_duplicate;MMUS99P000060445;1
NM_007452	NimbleScan	ratio_dup1st_5thR_bait_(+)_REVERSE	1301	1350	-5.504327e-01	-	.	NM_007452.1|_1st_of_duplicate;MMUS99P000060471;1
NM_007452	NimbleScan	ratio_dup1st_5thR_bait_(+)_REVERSE	251	300	-3.052787e-01	-	.	NM_007452.1|_1st_of_duplicate;MMUS99P000060450;1
NM_007452	NimbleScan	ratio_dup1st_5thR_bait_(+)_REVERSE	751	800	-1.222469e+00	-	.	NM_007452.1|_1st_of_duplicate;MMUS99P000060460;1
NM_007452	NimbleScan	ratio_dup1st_5thR_bait_(+)_REVERSE	101	150	-6.376446e-01	-	.	NM_007452.1|_1st_of_duplicate;MMUS99P000060447;1
NM_007452	NimbleScan	ratio_dup1st_5thR_bait_(+)_REVERSE	651	700	-2.903021e-01	-	.	NM_007452.1|_1st_of_duplicate;MMUS99P000060458;1
NM_007452	NimbleScan	ratio_dup1st_5thR_bait_(+)_REVERSE	1051	1100	-7.792021e-03	-	.	NM_007452.1|_1st_of_duplicate;MMUS99P000060466;1
NM_007452	NimbleScan	ratio_dup1st_5thR_bait_(+)_REVERSE	201	250	-2.291808e-01	-	.	NM_007452.1|_1st_of_duplicate;MMUS99P000060449;1
NM_007452	NimbleScan	ratio_dup1st_5thR_bait_(+)_REVERSE	951	1000	-1.035137e-01	-	.	NM_007452.1|_1st_of_duplicate;MMUS99P000060464;1
NM_007452	NimbleScan	ratio_dup1st_5thR_bait_(+)_REVERSE	401	450	-1.438372e-01	-	.	NM_007452.1|_1st_of_duplicate;MMUS99P000060453;1
NM_007452	NimbleScan	ratio_dup1st_5thR_bait_(+)_REVERSE	801	850	-4.980463e-01	-	.	NM_007452.1|_1st_of_duplicate;MMUS99P000060461;1
NM_007452	NimbleScan	ratio_dup1st_5thR_bait_(+)_REVERSE	851	900	-4.600892e-01	-	.	NM_007452.1|_1st_of_duplicate;MMUS99P000060462;1
NM_007452	NimbleScan	ratio_dup1st_5thR_bait_(+)_REVERSE	351	400	-1.840637e-01	-	.	NM_007452.1|_1st_of_duplicate;MMUS99P000060452;1
NM_007452	NimbleScan	ratio_dup1st_5thR_bait_(+)_REVERSE	1001	1050	-8.078599e-02	-	.	NM_007452.1|_1st_of_duplicate;MMUS99P000060465;1
NM_007452	NimbleScan	ratio_dup1st_5thR_bait_(+)_REVERSE	901	950	-5.070291e-01	-	.	NM_007452.1|_1st_of_duplicate;MMUS99P000060463;1
NM_007452	NimbleScan	ratio_dup1st_5thR_bait_(+)_REVERSE	1151	1200	-5.984480e-03	-	.	NM_007452.1|_1st_of_duplicate;MMUS99P000060468;1
NM_007452	NimbleScan	ratio_dup1st_5thR_bait_(+)_REVERSE	601	650	-2.397091e-01	-	.	NM_007452.1|_1st_of_duplicate;MMUS99P000060457;1
NM_007452	NimbleScan	ratio_dup1st_5thR_bait_(+)_REVERSE	501	550	1.102893e-01	-	.	NM_007452.1|_1st_of_duplicate;MMUS99P000060455;1
NM_007452	NimbleScan	ratio_dup1st_5thR_bait_(+)_REVERSE	301	350	-5.554201e-01	-	.	NM_007452.1|_1st_of_duplicate;MMUS99P000060451;1
NM_007452	NimbleScan	ratio_dup1st_5thR_bait_(+)_REVERSE	1251	1300	-1.113799e+00	-	.	NM_007452.1|_1st_of_duplicate;MMUS99P000060470;1
NM_007452	NimbleScan	ratio_dup1st_5thR_bait_(+)_REVERSE	701	750	-3.965151e-01	-	.	NM_007452.1|_1st_of_duplicate;MMUS99P000060459;1
NM_007469	NimbleScan	ratio_dup1st_5thR_bait_(+)_REVERSE	51	100	-7.765163e-02	-	.	NM_007469.2|_1st_of_duplicate;MMUS99P000031053;1
NM_007469	NimbleScan	ratio_dup1st_5thR_bait_(+)_REVERSE	151	200	-9.695507e-02	-	.	NM_007469.2|_1st_of_duplicate;MMUS99P000031055;1
NM_007469	NimbleScan	ratio_dup1st_5thR_bait_(+)_REVERSE	401	450	-3.379098e-01	-	.	NM_007469.2|_1st_of_duplicate;MMUS99P000031060;1
NM_007469	NimbleScan	ratio_dup1st_5thR_bait_(+)_REVERSE	301	350	-7.197124e-01	-	.	NM_007469.2|_1st_of_duplicate;MMUS99P000031058;1
NM_007469	NimbleScan	ratio_dup1st_5thR_bait_(+)_REVERSE	1	50	7.645839e-01	-	.	NM_007469.2|_1st_of_duplicate;MMUS99P000031052;1
NM_007469	NimbleScan	ratio_dup1st_5thR_bait_(+)_REVERSE	101	150	-8.278487e-01	-	.	NM_007469.2|_1st_of_duplicate;MMUS99P000031054;1
NM_007469	NimbleScan	ratio_dup1st_5thR_bait_(+)_REVERSE	201	250	2.954876e-02	-	.	NM_007469.2|_1st_of_duplicate;MMUS99P000031056;1
NM_007469	NimbleScan	ratio_dup1st_5thR_bait_(+)_REVERSE	251	300	4.986255e-01	-	.	NM_007469.2|_1st_of_duplicate;MMUS99P000031057;1
NM_007469	NimbleScan	ratio_dup1st_5thR_bait_(+)_REVERSE	351	400	-3.548158e-01	-	.	NM_007469.2|_1st_of_duplicate;MMUS99P000031059;1
NM_007471	NimbleScan	ratio_dup1st_5thR_bait_(+)_REVERSE	2051	2100	-2.339714e+00	-	.	NM_007471.2|_1st_of_duplicate;MMUS99P000043731;1
NM_007471	NimbleScan	ratio_dup1st_5thR_bait_(+)_REVERSE	1451	1500	-1.301335e-01	-	.	NM_007471.2|_1st_of_duplicate;MMUS99P000043719;1
NM_007471	NimbleScan	ratio_dup1st_5thR_bait_(+)_REVERSE	1251	1300	-4.542638e-01	-	.	NM_007471.2|_1st_of_duplicate;MMUS99P000043715;1
NM_007471	NimbleScan	ratio_dup1st_5thR_bait_(+)_REVERSE	1951	2000	-4.208859e-01	-	.	NM_007471.2|_1st_of_duplicate;MMUS99P000043729;1
NM_007471	NimbleScan	ratio_dup1st_5thR_bait_(+)_REVERSE	3002	3051	-7.787363e-02	-	.	NM_007471.2|_1st_of_duplicate;MMUS99P000043750;1
NM_007471	NimbleScan	ratio_dup1st_5thR_bait_(+)_REVERSE	2001	2050	-1.093325e+00	-	.	NM_007471.2|_1st_of_duplicate;MMUS99P000043730;1
NM_007471	NimbleScan	ratio_dup1st_5thR_bait_(+)_REVERSE	2652	2701	-4.829992e-01	-	.	NM_007471.2|_1st_of_duplicate;MMUS99P000043743;1
NM_007471	NimbleScan	ratio_dup1st_5thR_bait_(+)_REVERSE	2802	2851	-2.317742e-01	-	.	NM_007471.2|_1st_of_duplicate;MMUS99P000043746;1
NM_007471	NimbleScan	ratio_dup1st_5thR_bait_(+)_REVERSE	401	450	-2.920265e+00	-	.	NM_007471.2|_1st_of_duplicate;MMUS99P000043698;1
NM_007471	NimbleScan	ratio_dup1st_5thR_bait_(+)_REVERSE	151	200	-4.194003e-02	-	.	NM_007471.2|_1st_of_duplicate;MMUS99P000043693;1
NM_007471	NimbleScan	ratio_dup1st_5thR_bait_(+)_REVERSE	1	50	-1.923687e-01	-	.	NM_007471.2|_1st_of_duplicate;MMUS99P000043690;1
NM_007471	NimbleScan	ratio_dup1st_5thR_bait_(+)_REVERSE	851	900	5.791081e-01	-	.	NM_007471.2|_1st_of_duplicate;MMUS99P000043707;1
NM_007471	NimbleScan	ratio_dup1st_5thR_bait_(+)_REVERSE	1051	1100	-1.309763e+00	-	.	NM_007471.2|_1st_of_duplicate;MMUS99P000043711;1
NM_007471	NimbleScan	ratio_dup1st_5thR_bait_(+)_REVERSE	2852	2901	-3.280271e-01	-	.	NM_007471.2|_1st_of_duplicate;MMUS99P000043747;1
NM_007471	NimbleScan	ratio_dup1st_5thR_bait_(+)_REVERSE	801	850	-1.773955e-01	-	.	NM_007471.2|_1st_of_duplicate;MMUS99P000043706;1
NM_007471	NimbleScan	ratio_dup1st_5thR_bait_(+)_REVERSE	1301	1350	-2.507432e+00	-	.	NM_007471.2|_1st_of_duplicate;MMUS99P000043716;1
NM_007471	NimbleScan	ratio_dup1st_5thR_bait_(+)_REVERSE	251	300	-3.264270e-01	-	.	NM_007471.2|_1st_of_duplicate;MMUS99P000043695;1
NM_007471	NimbleScan	ratio_dup1st_5thR_bait_(+)_REVERSE	2201	2250	-3.293755e+00	-	.	NM_007471.2|_1st_of_duplicate;MMUS99P000043734;1
NM_007471	NimbleScan	ratio_dup1st_5thR_bait_(+)_REVERSE	2702	2751	-2.717149e-01	-	.	NM_007471.2|_1st_of_duplicate;MMUS99P000043744;1
NM_007471	NimbleScan	ratio_dup1st_5thR_bait_(+)_REVERSE	451	500	-2.370847e+00	-	.	NM_007471.2|_1st_of_duplicate;MMUS99P000043699;1
NM_007471	NimbleScan	ratio_dup1st_5thR_bait_(+)_REVERSE	2302	2351	-7.276094e-01	-	.	NM_007471.2|_1st_of_duplicate;MMUS99P000043736;1
NM_007471	NimbleScan	ratio_dup1st_5thR_bait_(+)_REVERSE	1401	1450	-8.056113e-01	-	.	NM_007471.2|_1st_of_duplicate;MMUS99P000043718;1
NM_007471	NimbleScan	ratio_dup1st_5thR_bait_(+)_REVERSE	201	250	-6.628668e-01	-	.	NM_007471.2|_1st_of_duplicate;MMUS99P000043694;1
NM_007471	NimbleScan	ratio_dup1st_5thR_bait_(+)_REVERSE	2502	2551	-2.286309e-01	-	.	NM_007471.2|_1st_of_duplicate;MMUS99P000043740;1
NM_007471	NimbleScan	ratio_dup1st_5thR_bait_(+)_REVERSE	751	800	1.349351e-02	-	.	NM_007471.2|_1st_of_duplicate;MMUS99P000043705;1
NM_007471	NimbleScan	ratio_dup1st_5thR_bait_(+)_REVERSE	1201	1250	-6.938753e-01	-	.	NM_007471.2|_1st_of_duplicate;MMUS99P000043714;1
NM_007471	NimbleScan	ratio_dup1st_5thR_bait_(+)_REVERSE	2602	2651	-1.722945e+00	-	.	NM_007471.2|_1st_of_duplicate;MMUS99P000043742;1
NM_007471	NimbleScan	ratio_dup1st_5thR_bait_(+)_REVERSE	3052	3101	-2.605055e-01	-	.	NM_007471.2|_1st_of_duplicate;MMUS99P000043751;1
NM_007471	NimbleScan	ratio_dup1st_5thR_bait_(+)_REVERSE	2402	2451	-1.256847e-01	-	.	NM_007471.2|_1st_of_duplicate;MMUS99P000043738;1
NM_007471	NimbleScan	ratio_dup1st_5thR_bait_(+)_REVERSE	1901	1950	-6.678512e-01	-	.	NM_007471.2|_1st_of_duplicate;MMUS99P000043728;1
NM_007471	NimbleScan	ratio_dup1st_5thR_bait_(+)_REVERSE	901	950	2.254456e+00	-	.	NM_007471.2|_1st_of_duplicate;MMUS99P000043708;1
NM_007471	NimbleScan	ratio_dup1st_5thR_bait_(+)_REVERSE	1751	1800	-5.453692e-01	-	.	NM_007471.2|_1st_of_duplicate;MMUS99P000043725;1
NM_007471	NimbleScan	ratio_dup1st_5thR_bait_(+)_REVERSE	1501	1550	-1.071093e+00	-	.	NM_007471.2|_1st_of_duplicate;MMUS99P000043720;1
NM_007471	NimbleScan	ratio_dup1st_5thR_bait_(+)_REVERSE	2151	2200	-1.879954e+00	-	.	NM_007471.2|_1st_of_duplicate;MMUS99P000043733;1
NM_007471	NimbleScan	ratio_dup1st_5thR_bait_(+)_REVERSE	1701	1750	-3.329877e-01	-	.	NM_007471.2|_1st_of_duplicate;MMUS99P000043724;1
NM_007471	NimbleScan	ratio_dup1st_5thR_bait_(+)_REVERSE	1801	1850	-1.177376e+00	-	.	NM_007471.2|_1st_of_duplicate;MMUS99P000043726;1
NM_007471	NimbleScan	ratio_dup1st_5thR_bait_(+)_REVERSE	301	350	-7.722281e-01	-	.	NM_007471.2|_1st_of_duplicate;MMUS99P000043696;1
NM_007471	NimbleScan	ratio_dup1st_5thR_bait_(+)_REVERSE	1651	1700	-1.457615e+00	-	.	NM_007471.2|_1st_of_duplicate;MMUS99P000043723;1
NM_007471	NimbleScan	ratio_dup1st_5thR_bait_(+)_REVERSE	351	400	-1.411418e+00	-	.	NM_007471.2|_1st_of_duplicate;MMUS99P000043697;1
NM_007471	NimbleScan	ratio_dup1st_5thR_bait_(+)_REVERSE	1351	1400	-2.601048e+00	-	.	NM_007471.2|_1st_of_duplicate;MMUS99P000043717;1
NM_007471	NimbleScan	ratio_dup1st_5thR_bait_(+)_REVERSE	1001	1050	-2.565563e+00	-	.	NM_007471.2|_1st_of_duplicate;MMUS99P000043710;1
NM_007471	NimbleScan	ratio_dup1st_5thR_bait_(+)_REVERSE	1101	1150	-4.510407e-01	-	.	NM_007471.2|_1st_of_duplicate;MMUS99P000043712;1
NM_007471	NimbleScan	ratio_dup1st_5thR_bait_(+)_REVERSE	701	750	-1.009935e-01	-	.	NM_007471.2|_1st_of_duplicate;MMUS99P000043704;1
NM_007471	NimbleScan	ratio_dup1st_5thR_bait_(+)_REVERSE	651	700	1.665631e-01	-	.	NM_007471.2|_1st_of_duplicate;MMUS99P000043703;1
NM_007471	NimbleScan	ratio_dup1st_5thR_bait_(+)_REVERSE	951	1000	-1.031745e+00	-	.	NM_007471.2|_1st_of_duplicate;MMUS99P000043709;1
NM_007471	NimbleScan	ratio_dup1st_5thR_bait_(+)_REVERSE	1851	1900	-1.118706e+00	-	.	NM_007471.2|_1st_of_duplicate;MMUS99P000043727;1
NM_007471	NimbleScan	ratio_dup1st_5thR_bait_(+)_REVERSE	101	150	-1.267618e-01	-	.	NM_007471.2|_1st_of_duplicate;MMUS99P000043692;1
NM_007471	NimbleScan	ratio_dup1st_5thR_bait_(+)_REVERSE	2101	2150	-1.320193e+00	-	.	NM_007471.2|_1st_of_duplicate;MMUS99P000043732;1
NM_007471	NimbleScan	ratio_dup1st_5thR_bait_(+)_REVERSE	2902	2951	-3.273684e-01	-	.	NM_007471.2|_1st_of_duplicate;MMUS99P000043748;1
NM_007471	NimbleScan	ratio_dup1st_5thR_bait_(+)_REVERSE	2552	2601	-9.554785e-01	-	.	NM_007471.2|_1st_of_duplicate;MMUS99P000043741;1
NM_007471	NimbleScan	ratio_dup1st_5thR_bait_(+)_REVERSE	2752	2801	-2.925282e-01	-	.	NM_007471.2|_1st_of_duplicate;MMUS99P000043745;1
NM_007471	NimbleScan	ratio_dup1st_5thR_bait_(+)_REVERSE	1551	1600	-6.982889e-01	-	.	NM_007471.2|_1st_of_duplicate;MMUS99P000043721;1
NM_007471	NimbleScan	ratio_dup1st_5thR_bait_(+)_REVERSE	1151	1200	9.018632e-01	-	.	NM_007471.2|_1st_of_duplicate;MMUS99P000043713;1
NM_007471	NimbleScan	ratio_dup1st_5thR_bait_(+)_REVERSE	2952	3001	1.720173e+00	-	.	NM_007471.2|_1st_of_duplicate;MMUS99P000043749;1
NM_007471	NimbleScan	ratio_dup1st_5thR_bait_(+)_REVERSE	2452	2501	-3.175131e-01	-	.	NM_007471.2|_1st_of_duplicate;MMUS99P000043739;1
NM_007471	NimbleScan	ratio_dup1st_5thR_bait_(+)_REVERSE	601	650	-7.283019e-01	-	.	NM_007471.2|_1st_of_duplicate;MMUS99P000043702;1
NM_007471	NimbleScan	ratio_dup1st_5thR_bait_(+)_REVERSE	501	550	-1.806546e+00	-	.	NM_007471.2|_1st_of_duplicate;MMUS99P000043700;1
NM_007471	NimbleScan	ratio_dup1st_5thR_bait_(+)_REVERSE	2251	2300	-2.907416e+00	-	.	NM_007471.2|_1st_of_duplicate;MMUS99P000043735;1
NM_007471	NimbleScan	ratio_dup1st_5thR_bait_(+)_REVERSE	51	100	7.906653e-01	-	.	NM_007471.2|_1st_of_duplicate;MMUS99P000043691;1
NM_007471	NimbleScan	ratio_dup1st_5thR_bait_(+)_REVERSE	2352	2401	-5.209858e-01	-	.	NM_007471.2|_1st_of_duplicate;MMUS99P000043737;1
NM_007471	NimbleScan	ratio_dup1st_5thR_bait_(+)_REVERSE	1601	1650	-1.136166e-01	-	.	NM_007471.2|_1st_of_duplicate;MMUS99P000043722;1
NM_007471	NimbleScan	ratio_dup1st_5thR_bait_(+)_REVERSE	551	600	-1.027311e+00	-	.	NM_007471.2|_1st_of_duplicate;MMUS99P000043701;1
NM_007477	NimbleScan	ratio_dup1st_5thR_bait_(+)_REVERSE	601	650	-3.333338e-01	-	.	NM_007477.2|_1st_of_duplicate;MMUS99P000016853;1
NM_007477	NimbleScan	ratio_dup1st_5thR_bait_(+)_REVERSE	1001	1050	6.856619e-01	-	.	NM_007477.2|_1st_of_duplicate;MMUS99P000016861;1
NM_007477	NimbleScan	ratio_dup1st_5thR_bait_(+)_REVERSE	1401	1450	-3.578274e-01	-	.	NM_007477.2|_1st_of_duplicate;MMUS99P000016869;1
NM_007477	NimbleScan	ratio_dup1st_5thR_bait_(+)_REVERSE	301	350	9.291859e-01	-	.	NM_007477.2|_1st_of_duplicate;MMUS99P000016847;1
NM_007477	NimbleScan	ratio_dup1st_5thR_bait_(+)_REVERSE	1801	1850	-8.509736e-03	-	.	NM_007477.2|_1st_of_duplicate;MMUS99P000016877;1
NM_007477	NimbleScan	ratio_dup1st_5thR_bait_(+)_REVERSE	751	800	-1.850614e-01	-	.	NM_007477.2|_1st_of_duplicate;MMUS99P000016856;1
NM_007477	NimbleScan	ratio_dup1st_5thR_bait_(+)_REVERSE	2451	2500	-2.931876e-01	-	.	NM_007477.2|_1st_of_duplicate;MMUS99P000016890;1
NM_007477	NimbleScan	ratio_dup1st_5thR_bait_(+)_REVERSE	401	450	1.781587e+00	-	.	NM_007477.2|_1st_of_duplicate;MMUS99P000016849;1
NM_007477	NimbleScan	ratio_dup1st_5thR_bait_(+)_REVERSE	2001	2050	2.657532e-01	-	.	NM_007477.2|_1st_of_duplicate;MMUS99P000016881;1
NM_007477	NimbleScan	ratio_dup1st_5thR_bait_(+)_REVERSE	1951	2000	-1.212862e+00	-	.	NM_007477.2|_1st_of_duplicate;MMUS99P000016880;1
NM_007477	NimbleScan	ratio_dup1st_5thR_bait_(+)_REVERSE	1651	1700	-3.858389e-01	-	.	NM_007477.2|_1st_of_duplicate;MMUS99P000016874;1
NM_007477	NimbleScan	ratio_dup1st_5thR_bait_(+)_REVERSE	1851	1900	-3.394346e-01	-	.	NM_007477.2|_1st_of_duplicate;MMUS99P000016878;1
NM_007477	NimbleScan	ratio_dup1st_5thR_bait_(+)_REVERSE	251	300	1.709302e-01	-	.	NM_007477.2|_1st_of_duplicate;MMUS99P000016846;1
NM_007477	NimbleScan	ratio_dup1st_5thR_bait_(+)_REVERSE	1101	1150	-4.332467e+00	-	.	NM_007477.2|_1st_of_duplicate;MMUS99P000016863;1
NM_007477	NimbleScan	ratio_dup1st_5thR_bait_(+)_REVERSE	1051	1100	1.918547e-01	-	.	NM_007477.2|_1st_of_duplicate;MMUS99P000016862;1
NM_007477	NimbleScan	ratio_dup1st_5thR_bait_(+)_REVERSE	2151	2200	-3.342551e+00	-	.	NM_007477.2|_1st_of_duplicate;MMUS99P000016884;1
NM_007477	NimbleScan	ratio_dup1st_5thR_bait_(+)_REVERSE	2501	2550	-6.232273e-01	-	.	NM_007477.2|_1st_of_duplicate;MMUS99P000016891;1
NM_007477	NimbleScan	ratio_dup1st_5thR_bait_(+)_REVERSE	2201	2250	-8.104398e-01	-	.	NM_007477.2|_1st_of_duplicate;MMUS99P000016885;1
NM_007477	NimbleScan	ratio_dup1st_5thR_bait_(+)_REVERSE	2351	2400	-3.348232e-01	-	.	NM_007477.2|_1st_of_duplicate;MMUS99P000016888;1
NM_007477	NimbleScan	ratio_dup1st_5thR_bait_(+)_REVERSE	351	400	3.727703e-01	-	.	NM_007477.2|_1st_of_duplicate;MMUS99P000016848;1
NM_007477	NimbleScan	ratio_dup1st_5thR_bait_(+)_REVERSE	951	1000	-3.983274e-01	-	.	NM_007477.2|_1st_of_duplicate;MMUS99P000016860;1
NM_007477	NimbleScan	ratio_dup1st_5thR_bait_(+)_REVERSE	1	50	-2.652786e-01	-	.	NM_007477.2|_1st_of_duplicate;MMUS99P000016841;1
NM_007477	NimbleScan	ratio_dup1st_5thR_bait_(+)_REVERSE	501	550	5.988330e-01	-	.	NM_007477.2|_1st_of_duplicate;MMUS99P000016851;1
NM_007477	NimbleScan	ratio_dup1st_5thR_bait_(+)_REVERSE	101	150	-1.361526e-01	-	.	NM_007477.2|_1st_of_duplicate;MMUS99P000016843;1
NM_007477	NimbleScan	ratio_dup1st_5thR_bait_(+)_REVERSE	651	700	-1.926198e+00	-	.	NM_007477.2|_1st_of_duplicate;MMUS99P000016854;1
NM_007477	NimbleScan	ratio_dup1st_5thR_bait_(+)_REVERSE	201	250	3.401548e-01	-	.	NM_007477.2|_1st_of_duplicate;MMUS99P000016845;1
NM_007477	NimbleScan	ratio_dup1st_5thR_bait_(+)_REVERSE	1451	1500	-4.590179e-01	-	.	NM_007477.2|_1st_of_duplicate;MMUS99P000016870;1
NM_007477	NimbleScan	ratio_dup1st_5thR_bait_(+)_REVERSE	551	600	-3.626018e-01	-	.	NM_007477.2|_1st_of_duplicate;MMUS99P000016852;1
NM_007477	NimbleScan	ratio_dup1st_5thR_bait_(+)_REVERSE	901	950	-1.827577e+00	-	.	NM_007477.2|_1st_of_duplicate;MMUS99P000016859;1
NM_007477	NimbleScan	ratio_dup1st_5thR_bait_(+)_REVERSE	1351	1400	5.100106e-01	-	.	NM_007477.2|_1st_of_duplicate;MMUS99P000016868;1
NM_007477	NimbleScan	ratio_dup1st_5thR_bait_(+)_REVERSE	1701	1750	1.003002e+00	-	.	NM_007477.2|_1st_of_duplicate;MMUS99P000016875;1
NM_007477	NimbleScan	ratio_dup1st_5thR_bait_(+)_REVERSE	1901	1950	-1.711555e-01	-	.	NM_007477.2|_1st_of_duplicate;MMUS99P000016879;1
NM_007477	NimbleScan	ratio_dup1st_5thR_bait_(+)_REVERSE	1501	1550	2.550271e-01	-	.	NM_007477.2|_1st_of_duplicate;MMUS99P000016871;1
NM_007477	NimbleScan	ratio_dup1st_5thR_bait_(+)_REVERSE	1551	1600	7.845983e-01	-	.	NM_007477.2|_1st_of_duplicate;MMUS99P000016872;1
NM_007477	NimbleScan	ratio_dup1st_5thR_bait_(+)_REVERSE	801	850	1.012605e+00	-	.	NM_007477.2|_1st_of_duplicate;MMUS99P000016857;1
NM_007477	NimbleScan	ratio_dup1st_5thR_bait_(+)_REVERSE	1601	1650	-1.903187e-01	-	.	NM_007477.2|_1st_of_duplicate;MMUS99P000016873;1
NM_007477	NimbleScan	ratio_dup1st_5thR_bait_(+)_REVERSE	2401	2450	-1.936404e-01	-	.	NM_007477.2|_1st_of_duplicate;MMUS99P000016889;1
NM_007477	NimbleScan	ratio_dup1st_5thR_bait_(+)_REVERSE	1151	1200	1.968681e+00	-	.	NM_007477.2|_1st_of_duplicate;MMUS99P000016864;1
NM_007477	NimbleScan	ratio_dup1st_5thR_bait_(+)_REVERSE	2101	2150	-2.083333e-01	-	.	NM_007477.2|_1st_of_duplicate;MMUS99P000016883;1
NM_007477	NimbleScan	ratio_dup1st_5thR_bait_(+)_REVERSE	151	200	6.965566e-01	-	.	NM_007477.2|_1st_of_duplicate;MMUS99P000016844;1
NM_007477	NimbleScan	ratio_dup1st_5thR_bait_(+)_REVERSE	51	100	7.586508e-01	-	.	NM_007477.2|_1st_of_duplicate;MMUS99P000016842;1
NM_007477	NimbleScan	ratio_dup1st_5thR_bait_(+)_REVERSE	2601	2650	-2.211829e-01	-	.	NM_007477.2|_1st_of_duplicate;MMUS99P000016893;1
NM_007477	NimbleScan	ratio_dup1st_5thR_bait_(+)_REVERSE	1751	1800	9.072224e-01	-	.	NM_007477.2|_1st_of_duplicate;MMUS99P000016876;1
NM_007477	NimbleScan	ratio_dup1st_5thR_bait_(+)_REVERSE	2051	2100	-3.099544e-01	-	.	NM_007477.2|_1st_of_duplicate;MMUS99P000016882;1
NM_007477	NimbleScan	ratio_dup1st_5thR_bait_(+)_REVERSE	1301	1350	-2.856309e-02	-	.	NM_007477.2|_1st_of_duplicate;MMUS99P000016867;1
NM_007477	NimbleScan	ratio_dup1st_5thR_bait_(+)_REVERSE	2301	2350	2.789996e-02	-	.	NM_007477.2|_1st_of_duplicate;MMUS99P000016887;1
NM_007477	NimbleScan	ratio_dup1st_5thR_bait_(+)_REVERSE	701	750	-1.124941e+00	-	.	NM_007477.2|_1st_of_duplicate;MMUS99P000016855;1
NM_007477	NimbleScan	ratio_dup1st_5thR_bait_(+)_REVERSE	1251	1300	-2.247909e-01	-	.	NM_007477.2|_1st_of_duplicate;MMUS99P000016866;1
NM_007477	NimbleScan	ratio_dup1st_5thR_bait_(+)_REVERSE	851	900	5.897287e-01	-	.	NM_007477.2|_1st_of_duplicate;MMUS99P000016858;1
NM_007477	NimbleScan	ratio_dup1st_5thR_bait_(+)_REVERSE	2251	2300	-4.126301e-01	-	.	NM_007477.2|_1st_of_duplicate;MMUS99P000016886;1
NM_007477	NimbleScan	ratio_dup1st_5thR_bait_(+)_REVERSE	451	500	8.001533e-01	-	.	NM_007477.2|_1st_of_duplicate;MMUS99P000016850;1
NM_007477	NimbleScan	ratio_dup1st_5thR_bait_(+)_REVERSE	2551	2600	1.013902e-01	-	.	NM_007477.2|_1st_of_duplicate;MMUS99P000016892;1
NM_007477	NimbleScan	ratio_dup1st_5thR_bait_(+)_REVERSE	1201	1250	-2.606506e-01	-	.	NM_007477.2|_1st_of_duplicate;MMUS99P000016865;1
NM_007488	NimbleScan	ratio_dup1st_5thR_bait_(+)_REVERSE	5905	5954	-4.684794e-01	-	.	NM_007488.2|_1st_of_duplicate;MMUS99P000033597;1
NM_007488	NimbleScan	ratio_dup1st_5thR_bait_(+)_REVERSE	1355	1404	-1.677164e+00	-	.	NM_007488.2|_1st_of_duplicate;MMUS99P000033506;1
NM_007488	NimbleScan	ratio_dup1st_5thR_bait_(+)_REVERSE	4905	4954	1.246052e-01	-	.	NM_007488.2|_1st_of_duplicate;MMUS99P000033577;1
NM_007488	NimbleScan	ratio_dup1st_5thR_bait_(+)_REVERSE	2905	2954	-2.338082e-02	-	.	NM_007488.2|_1st_of_duplicate;MMUS99P000033537;1
NM_007488	NimbleScan	ratio_dup1st_5thR_bait_(+)_REVERSE	1755	1804	1.526260e+00	-	.	NM_007488.2|_1st_of_duplicate;MMUS99P000033514;1
NM_007488	NimbleScan	ratio_dup1st_5thR_bait_(+)_REVERSE	4155	4204	1.761256e+00	-	.	NM_007488.2|_1st_of_duplicate;MMUS99P000033562;1
NM_007488	NimbleScan	ratio_dup1st_5thR_bait_(+)_REVERSE	5005	5054	-2.001913e-01	-	.	NM_007488.2|_1st_of_duplicate;MMUS99P000033579;1
NM_007488	NimbleScan	ratio_dup1st_5thR_bait_(+)_REVERSE	3555	3604	-2.386340e-01	-	.	NM_007488.2|_1st_of_duplicate;MMUS99P000033550;1
NM_007488	NimbleScan	ratio_dup1st_5thR_bait_(+)_REVERSE	505	554	-7.057542e-01	-	.	NM_007488.2|_1st_of_duplicate;MMUS99P000033489;1
NM_007488	NimbleScan	ratio_dup1st_5thR_bait_(+)_REVERSE	255	304	-1.503283e-01	-	.	NM_007488.2|_1st_of_duplicate;MMUS99P000033484;1
NM_007488	NimbleScan	ratio_dup1st_5thR_bait_(+)_REVERSE	4505	4554	6.766341e-01	-	.	NM_007488.2|_1st_of_duplicate;MMUS99P000033569;1
NM_007488	NimbleScan	ratio_dup1st_5thR_bait_(+)_REVERSE	3605	3654	-8.372967e-02	-	.	NM_007488.2|_1st_of_duplicate;MMUS99P000033551;1
NM_007488	NimbleScan	ratio_dup1st_5thR_bait_(+)_REVERSE	5	54	1.570646e-01	-	.	NM_007488.2|_1st_of_duplicate;MMUS99P000033479;1
NM_007488	NimbleScan	ratio_dup1st_5thR_bait_(+)_REVERSE	305	354	-2.296397e-01	-	.	NM_007488.2|_1st_of_duplicate;MMUS99P000033485;1
NM_007488	NimbleScan	ratio_dup1st_5thR_bait_(+)_REVERSE	1805	1854	-1.524210e-01	-	.	NM_007488.2|_1st_of_duplicate;MMUS99P000033515;1
NM_007488	NimbleScan	ratio_dup1st_5thR_bait_(+)_REVERSE	3405	3454	-7.808962e-01	-	.	NM_007488.2|_1st_of_duplicate;MMUS99P000033547;1
NM_007488	NimbleScan	ratio_dup1st_5thR_bait_(+)_REVERSE	2005	2054	2.680231e-01	-	.	NM_007488.2|_1st_of_duplicate;MMUS99P000033519;1
NM_007488	NimbleScan	ratio_dup1st_5thR_bait_(+)_REVERSE	1105	1154	-1.546876e-01	-	.	NM_007488.2|_1st_of_duplicate;MMUS99P000033501;1
NM_007488	NimbleScan	ratio_dup1st_5thR_bait_(+)_REVERSE	5355	5404	-8.029154e-01	-	.	NM_007488.2|_1st_of_duplicate;MMUS99P000033586;1
NM_007488	NimbleScan	ratio_dup1st_5thR_bait_(+)_REVERSE	2805	2854	7.187818e-01	-	.	NM_007488.2|_1st_of_duplicate;MMUS99P000033535;1
NM_007488	NimbleScan	ratio_dup1st_5thR_bait_(+)_REVERSE	5305	5354	-3.008142e-01	-	.	NM_007488.2|_1st_of_duplicate;MMUS99P000033585;1
NM_007488	NimbleScan	ratio_dup1st_5thR_bait_(+)_REVERSE	4855	4904	6.369097e-01	-	.	NM_007488.2|_1st_of_duplicate;MMUS99P000033576;1
NM_007488	NimbleScan	ratio_dup1st_5thR_bait_(+)_REVERSE	4105	4154	-1.254688e+00	-	.	NM_007488.2|_1st_of_duplicate;MMUS99P000033561;1
NM_007488	NimbleScan	ratio_dup1st_5thR_bait_(+)_REVERSE	1155	1204	3.817183e-02	-	.	NM_007488.2|_1st_of_duplicate;MMUS99P000033502;1
NM_007488	NimbleScan	ratio_dup1st_5thR_bait_(+)_REVERSE	5055	5104	-1.093580e-01	-	.	NM_007488.2|_1st_of_duplicate;MMUS99P000033580;1
NM_007488	NimbleScan	ratio_dup1st_5thR_bait_(+)_REVERSE	1055	1104	-3.120312e-02	-	.	NM_007488.2|_1st_of_duplicate;MMUS99P000033500;1
NM_007488	NimbleScan	ratio_dup1st_5thR_bait_(+)_REVERSE	4555	4604	-8.749195e-01	-	.	NM_007488.2|_1st_of_duplicate;MMUS99P000033570;1
NM_007488	NimbleScan	ratio_dup1st_5thR_bait_(+)_REVERSE	2705	2754	-1.297368e+00	-	.	NM_007488.2|_1st_of_duplicate;MMUS99P000033533;1
NM_007488	NimbleScan	ratio_dup1st_5thR_bait_(+)_REVERSE	2955	3004	-1.653321e-01	-	.	NM_007488.2|_1st_of_duplicate;MMUS99P000033538;1
NM_007488	NimbleScan	ratio_dup1st_5thR_bait_(+)_REVERSE	1705	1754	-2.511215e-01	-	.	NM_007488.2|_1st_of_duplicate;MMUS99P000033513;1
NM_007488	NimbleScan	ratio_dup1st_5thR_bait_(+)_REVERSE	4655	4704	-9.865312e-02	-	.	NM_007488.2|_1st_of_duplicate;MMUS99P000033572;1
NM_007488	NimbleScan	ratio_dup1st_5thR_bait_(+)_REVERSE	5755	5804	-1.045225e-01	-	.	NM_007488.2|_1st_of_duplicate;MMUS99P000033594;1
NM_007488	NimbleScan	ratio_dup1st_5thR_bait_(+)_REVERSE	2655	2704	-1.826301e-01	-	.	NM_007488.2|_1st_of_duplicate;MMUS99P000033532;1
NM_007488	NimbleScan	ratio_dup1st_5thR_bait_(+)_REVERSE	4455	4504	-1.380991e-01	-	.	NM_007488.2|_1st_of_duplicate;MMUS99P000033568;1
NM_007488	NimbleScan	ratio_dup1st_5thR_bait_(+)_REVERSE	205	254	-1.222987e+00	-	.	NM_007488.2|_1st_of_duplicate;MMUS99P000033483;1
NM_007488	NimbleScan	ratio_dup1st_5thR_bait_(+)_REVERSE	3505	3554	-3.637056e-01	-	.	NM_007488.2|_1st_of_duplicate;MMUS99P000033549;1
NM_007488	NimbleScan	ratio_dup1st_5thR_bait_(+)_REVERSE	655	704	8.024036e-01	-	.	NM_007488.2|_1st_of_duplicate;MMUS99P000033492;1
NM_007488	NimbleScan	ratio_dup1st_5thR_bait_(+)_REVERSE	3305	3354	-3.530627e-01	-	.	NM_007488.2|_1st_of_duplicate;MMUS99P000033545;1
NM_007488	NimbleScan	ratio_dup1st_5thR_bait_(+)_REVERSE	105	154	-9.532670e-01	-	.	NM_007488.2|_1st_of_duplicate;MMUS99P000033481;1
NM_007488	NimbleScan	ratio_dup1st_5thR_bait_(+)_REVERSE	3905	3954	-2.847859e-01	-	.	NM_007488.2|_1st_of_duplicate;MMUS99P000033557;1
NM_007488	NimbleScan	ratio_dup1st_5thR_bait_(+)_REVERSE	155	204	4.927827e-01	-	.	NM_007488.2|_1st_of_duplicate;MMUS99P000033482;1
NM_007488	NimbleScan	ratio_dup1st_5thR_bait_(+)_REVERSE	5155	5204	-8.078946e-01	-	.	NM_007488.2|_1st_of_duplicate;MMUS99P000033582;1
NM_007488	NimbleScan	ratio_dup1st_5thR_bait_(+)_REVERSE	5555	5604	-1.525735e-01	-	.	NM_007488.2|_1st_of_duplicate;MMUS99P000033590;1
NM_007488	NimbleScan	ratio_dup1st_5thR_bait_(+)_REVERSE	2505	2554	1.266844e-01	-	.	NM_007488.2|_1st_of_duplicate;MMUS99P000033529;1
NM_007488	NimbleScan	ratio_dup1st_5thR_bait_(+)_REVERSE	1905	1954	1.649924e-01	-	.	NM_007488.2|_1st_of_duplicate;MMUS99P000033517;1
NM_007488	NimbleScan	ratio_dup1st_5thR_bait_(+)_REVERSE	1555	1604	-3.165395e-01	-	.	NM_007488.2|_1st_of_duplicate;MMUS99P000033510;1
NM_007488	NimbleScan	ratio_dup1st_5thR_bait_(+)_REVERSE	4705	4754	-1.160277e+00	-	.	NM_007488.2|_1st_of_duplicate;MMUS99P000033573;1
NM_007488	NimbleScan	ratio_dup1st_5thR_bait_(+)_REVERSE	2105	2154	4.558601e-01	-	.	NM_007488.2|_1st_of_duplicate;MMUS99P000033521;1
NM_007488	NimbleScan	ratio_dup1st_5thR_bait_(+)_REVERSE	1855	1904	-4.234509e-01	-	.	NM_007488.2|_1st_of_duplicate;MMUS99P000033516;1
NM_007488	NimbleScan	ratio_dup1st_5thR_bait_(+)_REVERSE	1005	1054	-8.605996e-02	-	.	NM_007488.2|_1st_of_duplicate;MMUS99P000033499;1
NM_007488	NimbleScan	ratio_dup1st_5thR_bait_(+)_REVERSE	855	904	-1.048744e+00	-	.	NM_007488.2|_1st_of_duplicate;MMUS99P000033496;1
NM_007488	NimbleScan	ratio_dup1st_5thR_bait_(+)_REVERSE	4055	4104	-9.671585e-01	-	.	NM_007488.2|_1st_of_duplicate;MMUS99P000033560;1
NM_007488	NimbleScan	ratio_dup1st_5thR_bait_(+)_REVERSE	1305	1354	1.189504e-01	-	.	NM_007488.2|_1st_of_duplicate;MMUS99P000033505;1
NM_007488	NimbleScan	ratio_dup1st_5thR_bait_(+)_REVERSE	3155	3204	1.795918e+00	-	.	NM_007488.2|_1st_of_duplicate;MMUS99P000033542;1
NM_007488	NimbleScan	ratio_dup1st_5thR_bait_(+)_REVERSE	5855	5904	-1.931912e-01	-	.	NM_007488.2|_1st_of_duplicate;MMUS99P000033596;1
NM_007488	NimbleScan	ratio_dup1st_5thR_bait_(+)_REVERSE	2055	2104	1.232245e+00	-	.	NM_007488.2|_1st_of_duplicate;MMUS99P000033520;1
NM_007488	NimbleScan	ratio_dup1st_5thR_bait_(+)_REVERSE	5605	5654	1.378660e-01	-	.	NM_007488.2|_1st_of_duplicate;MMUS99P000033591;1
NM_007488	NimbleScan	ratio_dup1st_5thR_bait_(+)_REVERSE	5205	5254	-6.598677e-01	-	.	NM_007488.2|_1st_of_duplicate;MMUS99P000033583;1
NM_007488	NimbleScan	ratio_dup1st_5thR_bait_(+)_REVERSE	5455	5504	-5.292933e-01	-	.	NM_007488.2|_1st_of_duplicate;MMUS99P000033588;1
NM_007488	NimbleScan	ratio_dup1st_5thR_bait_(+)_REVERSE	2355	2404	-9.170309e-02	-	.	NM_007488.2|_1st_of_duplicate;MMUS99P000033526;1
NM_007488	NimbleScan	ratio_dup1st_5thR_bait_(+)_REVERSE	4955	5004	1.145394e+00	-	.	NM_007488.2|_1st_of_duplicate;MMUS99P000033578;1
NM_007488	NimbleScan	ratio_dup1st_5thR_bait_(+)_REVERSE	3105	3154	3.552474e-01	-	.	NM_007488.2|_1st_of_duplicate;MMUS99P000033541;1
NM_007488	NimbleScan	ratio_dup1st_5thR_bait_(+)_REVERSE	905	954	-3.949809e-01	-	.	NM_007488.2|_1st_of_duplicate;MMUS99P000033497;1
NM_007488	NimbleScan	ratio_dup1st_5thR_bait_(+)_REVERSE	4205	4254	-1.011940e+00	-	.	NM_007488.2|_1st_of_duplicate;MMUS99P000033563;1
NM_007488	NimbleScan	ratio_dup1st_5thR_bait_(+)_REVERSE	1955	2004	5.970769e-01	-	.	NM_007488.2|_1st_of_duplicate;MMUS99P000033518;1
NM_007488	NimbleScan	ratio_dup1st_5thR_bait_(+)_REVERSE	4305	4354	1.321643e-01	-	.	NM_007488.2|_1st_of_duplicate;MMUS99P000033565;1
NM_007488	NimbleScan	ratio_dup1st_5thR_bait_(+)_REVERSE	4755	4804	-2.123352e-02	-	.	NM_007488.2|_1st_of_duplicate;MMUS99P000033574;1
NM_007488	NimbleScan	ratio_dup1st_5thR_bait_(+)_REVERSE	3855	3904	-2.363517e-02	-	.	NM_007488.2|_1st_of_duplicate;MMUS99P000033556;1
NM_007488	NimbleScan	ratio_dup1st_5thR_bait_(+)_REVERSE	3255	3304	1.130929e+00	-	.	NM_007488.2|_1st_of_duplicate;MMUS99P000033544;1
NM_007488	NimbleScan	ratio_dup1st_5thR_bait_(+)_REVERSE	1655	1704	-4.089787e-01	-	.	NM_007488.2|_1st_of_duplicate;MMUS99P000033512;1
NM_007488	NimbleScan	ratio_dup1st_5thR_bait_(+)_REVERSE	3755	3804	6.291486e-01	-	.	NM_007488.2|_1st_of_duplicate;MMUS99P000033554;1
NM_007488	NimbleScan	ratio_dup1st_5thR_bait_(+)_REVERSE	555	604	4.632571e-02	-	.	NM_007488.2|_1st_of_duplicate;MMUS99P000033490;1
NM_007488	NimbleScan	ratio_dup1st_5thR_bait_(+)_REVERSE	2755	2804	-2.317929e+00	-	.	NM_007488.2|_1st_of_duplicate;MMUS99P000033534;1
NM_007488	NimbleScan	ratio_dup1st_5thR_bait_(+)_REVERSE	4405	4454	7.536385e-01	-	.	NM_007488.2|_1st_of_duplicate;MMUS99P000033567;1
NM_007488	NimbleScan	ratio_dup1st_5thR_bait_(+)_REVERSE	3805	3854	-3.422484e-01	-	.	NM_007488.2|_1st_of_duplicate;MMUS99P000033555;1
NM_007488	NimbleScan	ratio_dup1st_5thR_bait_(+)_REVERSE	4255	4304	-3.185202e-01	-	.	NM_007488.2|_1st_of_duplicate;MMUS99P000033564;1
NM_007488	NimbleScan	ratio_dup1st_5thR_bait_(+)_REVERSE	1255	1304	-3.968299e-01	-	.	NM_007488.2|_1st_of_duplicate;MMUS99P000033504;1
NM_007488	NimbleScan	ratio_dup1st_5thR_bait_(+)_REVERSE	705	754	1.288638e+00	-	.	NM_007488.2|_1st_of_duplicate;MMUS99P000033493;1
NM_007488	NimbleScan	ratio_dup1st_5thR_bait_(+)_REVERSE	1405	1454	1.489978e-01	-	.	NM_007488.2|_1st_of_duplicate;MMUS99P000033507;1
NM_007488	NimbleScan	ratio_dup1st_5thR_bait_(+)_REVERSE	5255	5304	-1.099619e+00	-	.	NM_007488.2|_1st_of_duplicate;MMUS99P000033584;1
NM_007488	NimbleScan	ratio_dup1st_5thR_bait_(+)_REVERSE	55	104	-3.717320e-01	-	.	NM_007488.2|_1st_of_duplicate;MMUS99P000033480;1
NM_007488	NimbleScan	ratio_dup1st_5thR_bait_(+)_REVERSE	2155	2204	1.590841e-01	-	.	NM_007488.2|_1st_of_duplicate;MMUS99P000033522;1
NM_007488	NimbleScan	ratio_dup1st_5thR_bait_(+)_REVERSE	2205	2254	-1.007129e+00	-	.	NM_007488.2|_1st_of_duplicate;MMUS99P000033523;1
NM_007488	NimbleScan	ratio_dup1st_5thR_bait_(+)_REVERSE	355	404	1.157748e-01	-	.	NM_007488.2|_1st_of_duplicate;MMUS99P000033486;1
NM_007488	NimbleScan	ratio_dup1st_5thR_bait_(+)_REVERSE	3005	3054	-4.676664e-01	-	.	NM_007488.2|_1st_of_duplicate;MMUS99P000033539;1
NM_007488	NimbleScan	ratio_dup1st_5thR_bait_(+)_REVERSE	2405	2454	-2.503894e-01	-	.	NM_007488.2|_1st_of_duplicate;MMUS99P000033527;1
NM_007488	NimbleScan	ratio_dup1st_5thR_bait_(+)_REVERSE	405	454	8.487138e-01	-	.	NM_007488.2|_1st_of_duplicate;MMUS99P000033487;1
NM_007488	NimbleScan	ratio_dup1st_5thR_bait_(+)_REVERSE	2305	2354	7.486851e-01	-	.	NM_007488.2|_1st_of_duplicate;MMUS99P000033525;1
NM_007488	NimbleScan	ratio_dup1st_5thR_bait_(+)_REVERSE	2855	2904	1.140504e+00	-	.	NM_007488.2|_1st_of_duplicate;MMUS99P000033536;1
NM_007488	NimbleScan	ratio_dup1st_5thR_bait_(+)_REVERSE	3355	3404	3.051548e-01	-	.	NM_007488.2|_1st_of_duplicate;MMUS99P000033546;1
NM_007488	NimbleScan	ratio_dup1st_5thR_bait_(+)_REVERSE	4805	4854	-1.216689e-01	-	.	NM_007488.2|_1st_of_duplicate;MMUS99P000033575;1
NM_007488	NimbleScan	ratio_dup1st_5thR_bait_(+)_REVERSE	1205	1254	1.045335e+00	-	.	NM_007488.2|_1st_of_duplicate;MMUS99P000033503;1
NM_007488	NimbleScan	ratio_dup1st_5thR_bait_(+)_REVERSE	2455	2504	-2.034500e-01	-	.	NM_007488.2|_1st_of_duplicate;MMUS99P000033528;1
NM_007488	NimbleScan	ratio_dup1st_5thR_bait_(+)_REVERSE	2255	2304	-8.855449e-01	-	.	NM_007488.2|_1st_of_duplicate;MMUS99P000033524;1
NM_007488	NimbleScan	ratio_dup1st_5thR_bait_(+)_REVERSE	4355	4404	-8.283810e-02	-	.	NM_007488.2|_1st_of_duplicate;MMUS99P000033566;1
NM_007488	NimbleScan	ratio_dup1st_5thR_bait_(+)_REVERSE	455	504	-7.096158e-02	-	.	NM_007488.2|_1st_of_duplicate;MMUS99P000033488;1
NM_007488	NimbleScan	ratio_dup1st_5thR_bait_(+)_REVERSE	5655	5704	-4.150742e-01	-	.	NM_007488.2|_1st_of_duplicate;MMUS99P000033592;1
NM_007488	NimbleScan	ratio_dup1st_5thR_bait_(+)_REVERSE	2555	2604	3.647847e-01	-	.	NM_007488.2|_1st_of_duplicate;MMUS99P000033530;1
NM_007488	NimbleScan	ratio_dup1st_5thR_bait_(+)_REVERSE	1505	1554	-1.604042e+00	-	.	NM_007488.2|_1st_of_duplicate;MMUS99P000033509;1
NM_007488	NimbleScan	ratio_dup1st_5thR_bait_(+)_REVERSE	3205	3254	-3.409789e-01	-	.	NM_007488.2|_1st_of_duplicate;MMUS99P000033543;1
NM_007488	NimbleScan	ratio_dup1st_5thR_bait_(+)_REVERSE	805	854	-1.096076e+00	-	.	NM_007488.2|_1st_of_duplicate;MMUS99P000033495;1
NM_007488	NimbleScan	ratio_dup1st_5thR_bait_(+)_REVERSE	3705	3754	1.501479e+00	-	.	NM_007488.2|_1st_of_duplicate;MMUS99P000033553;1
NM_007488	NimbleScan	ratio_dup1st_5thR_bait_(+)_REVERSE	3455	3504	9.102631e-02	-	.	NM_007488.2|_1st_of_duplicate;MMUS99P000033548;1
NM_007488	NimbleScan	ratio_dup1st_5thR_bait_(+)_REVERSE	3655	3704	1.017365e-03	-	.	NM_007488.2|_1st_of_duplicate;MMUS99P000033552;1
NM_007488	NimbleScan	ratio_dup1st_5thR_bait_(+)_REVERSE	5105	5154	2.289535e-01	-	.	NM_007488.2|_1st_of_duplicate;MMUS99P000033581;1
NM_007488	NimbleScan	ratio_dup1st_5thR_bait_(+)_REVERSE	5405	5454	-5.879737e-01	-	.	NM_007488.2|_1st_of_duplicate;MMUS99P000033587;1
NM_007488	NimbleScan	ratio_dup1st_5thR_bait_(+)_REVERSE	955	1004	6.020868e-01	-	.	NM_007488.2|_1st_of_duplicate;MMUS99P000033498;1
NM_007488	NimbleScan	ratio_dup1st_5thR_bait_(+)_REVERSE	1455	1504	-3.982877e-01	-	.	NM_007488.2|_1st_of_duplicate;MMUS99P000033508;1
NM_007488	NimbleScan	ratio_dup1st_5thR_bait_(+)_REVERSE	2605	2654	3.176136e-05	-	.	NM_007488.2|_1st_of_duplicate;MMUS99P000033531;1
NM_007488	NimbleScan	ratio_dup1st_5thR_bait_(+)_REVERSE	3955	4004	-2.746647e-01	-	.	NM_007488.2|_1st_of_duplicate;MMUS99P000033558;1
NM_007488	NimbleScan	ratio_dup1st_5thR_bait_(+)_REVERSE	5705	5754	1.463045e-02	-	.	NM_007488.2|_1st_of_duplicate;MMUS99P000033593;1
NM_007488	NimbleScan	ratio_dup1st_5thR_bait_(+)_REVERSE	5505	5554	-1.541442e-02	-	.	NM_007488.2|_1st_of_duplicate;MMUS99P000033589;1
NM_007488	NimbleScan	ratio_dup1st_5thR_bait_(+)_REVERSE	3055	3104	-2.786021e-01	-	.	NM_007488.2|_1st_of_duplicate;MMUS99P000033540;1
NM_007488	NimbleScan	ratio_dup1st_5thR_bait_(+)_REVERSE	4605	4654	-2.972676e-01	-	.	NM_007488.2|_1st_of_duplicate;MMUS99P000033571;1
NM_007488	NimbleScan	ratio_dup1st_5thR_bait_(+)_REVERSE	755	804	-9.318284e-01	-	.	NM_007488.2|_1st_of_duplicate;MMUS99P000033494;1
NM_007488	NimbleScan	ratio_dup1st_5thR_bait_(+)_REVERSE	605	654	-3.982313e-01	-	.	NM_007488.2|_1st_of_duplicate;MMUS99P000033491;1
NM_007488	NimbleScan	ratio_dup1st_5thR_bait_(+)_REVERSE	4005	4054	2.754324e-01	-	.	NM_007488.2|_1st_of_duplicate;MMUS99P000033559;1
NM_007488	NimbleScan	ratio_dup1st_5thR_bait_(+)_REVERSE	1605	1654	7.204411e-01	-	.	NM_007488.2|_1st_of_duplicate;MMUS99P000033511;1
NM_007488	NimbleScan	ratio_dup1st_5thR_bait_(+)_REVERSE	5805	5854	1.758895e-02	-	.	NM_007488.2|_1st_of_duplicate;MMUS99P000033595;1
NM_007489	NimbleScan	ratio_dup1st_5thR_bait_(+)_REVERSE	2301	2350	3.878171e-01	-	.	NM_007489.1|_1st_of_duplicate;MMUS99P000060518;1
NM_007489	NimbleScan	ratio_dup1st_5thR_bait_(+)_REVERSE	1401	1450	-8.299808e-01	-	.	NM_007489.1|_1st_of_duplicate;MMUS99P000060500;1
NM_007489	NimbleScan	ratio_dup1st_5thR_bait_(+)_REVERSE	201	250	-2.739426e-01	-	.	NM_007489.1|_1st_of_duplicate;MMUS99P000060476;1
NM_007489	NimbleScan	ratio_dup1st_5thR_bait_(+)_REVERSE	551	600	7.701730e-01	-	.	NM_007489.1|_1st_of_duplicate;MMUS99P000060483;1
NM_007489	NimbleScan	ratio_dup1st_5thR_bait_(+)_REVERSE	601	650	-9.851734e-02	-	.	NM_007489.1|_1st_of_duplicate;MMUS99P000060484;1
NM_007489	NimbleScan	ratio_dup1st_5thR_bait_(+)_REVERSE	2051	2100	2.477026e-01	-	.	NM_007489.1|_1st_of_duplicate;MMUS99P000060513;1
NM_007489	NimbleScan	ratio_dup1st_5thR_bait_(+)_REVERSE	1801	1850	5.043052e-01	-	.	NM_007489.1|_1st_of_duplicate;MMUS99P000060508;1
NM_007489	NimbleScan	ratio_dup1st_5thR_bait_(+)_REVERSE	1851	1900	4.935738e-02	-	.	NM_007489.1|_1st_of_duplicate;MMUS99P000060509;1
NM_007489	NimbleScan	ratio_dup1st_5thR_bait_(+)_REVERSE	1901	1950	9.325667e-01	-	.	NM_007489.1|_1st_of_duplicate;MMUS99P000060510;1
NM_007489	NimbleScan	ratio_dup1st_5thR_bait_(+)_REVERSE	1351	1400	-3.633437e-01	-	.	NM_007489.1|_1st_of_duplicate;MMUS99P000060499;1
NM_007489	NimbleScan	ratio_dup1st_5thR_bait_(+)_REVERSE	801	850	2.372664e-01	-	.	NM_007489.1|_1st_of_duplicate;MMUS99P000060488;1
NM_007489	NimbleScan	ratio_dup1st_5thR_bait_(+)_REVERSE	351	400	-3.114030e-01	-	.	NM_007489.1|_1st_of_duplicate;MMUS99P000060479;1
NM_007489	NimbleScan	ratio_dup1st_5thR_bait_(+)_REVERSE	1551	1600	-9.574109e-01	-	.	NM_007489.1|_1st_of_duplicate;MMUS99P000060503;1
NM_007489	NimbleScan	ratio_dup1st_5thR_bait_(+)_REVERSE	501	550	3.716906e-01	-	.	NM_007489.1|_1st_of_duplicate;MMUS99P000060482;1
NM_007489	NimbleScan	ratio_dup1st_5thR_bait_(+)_REVERSE	2451	2500	-6.639895e-02	-	.	NM_007489.1|_1st_of_duplicate;MMUS99P000060521;1
NM_007489	NimbleScan	ratio_dup1st_5thR_bait_(+)_REVERSE	301	350	2.354525e-02	-	.	NM_007489.1|_1st_of_duplicate;MMUS99P000060478;1
NM_007489	NimbleScan	ratio_dup1st_5thR_bait_(+)_REVERSE	1751	1800	-5.125234e-01	-	.	NM_007489.1|_1st_of_duplicate;MMUS99P000060507;1
NM_007489	NimbleScan	ratio_dup1st_5thR_bait_(+)_REVERSE	951	1000	5.671177e-01	-	.	NM_007489.1|_1st_of_duplicate;MMUS99P000060491;1
NM_007489	NimbleScan	ratio_dup1st_5thR_bait_(+)_REVERSE	2501	2550	-1.177789e-01	-	.	NM_007489.1|_1st_of_duplicate;MMUS99P000060522;1
NM_007489	NimbleScan	ratio_dup1st_5thR_bait_(+)_REVERSE	251	300	5.612261e-01	-	.	NM_007489.1|_1st_of_duplicate;MMUS99P000060477;1
NM_007489	NimbleScan	ratio_dup1st_5thR_bait_(+)_REVERSE	901	950	6.079811e-03	-	.	NM_007489.1|_1st_of_duplicate;MMUS99P000060490;1
NM_007489	NimbleScan	ratio_dup1st_5thR_bait_(+)_REVERSE	1951	2000	-7.625341e-01	-	.	NM_007489.1|_1st_of_duplicate;MMUS99P000060511;1
NM_007489	NimbleScan	ratio_dup1st_5thR_bait_(+)_REVERSE	1651	1700	4.785254e-02	-	.	NM_007489.1|_1st_of_duplicate;MMUS99P000060505;1
NM_007489	NimbleScan	ratio_dup1st_5thR_bait_(+)_REVERSE	1251	1300	8.692592e-01	-	.	NM_007489.1|_1st_of_duplicate;MMUS99P000060497;1
NM_007489	NimbleScan	ratio_dup1st_5thR_bait_(+)_REVERSE	1501	1550	-6.264720e-01	-	.	NM_007489.1|_1st_of_duplicate;MMUS99P000060502;1
NM_007489	NimbleScan	ratio_dup1st_5thR_bait_(+)_REVERSE	2201	2250	4.079713e-01	-	.	NM_007489.1|_1st_of_duplicate;MMUS99P000060516;1
NM_007489	NimbleScan	ratio_dup1st_5thR_bait_(+)_REVERSE	101	150	-2.416277e-01	-	.	NM_007489.1|_1st_of_duplicate;MMUS99P000060474;1
NM_007489	NimbleScan	ratio_dup1st_5thR_bait_(+)_REVERSE	2401	2450	-1.807127e-01	-	.	NM_007489.1|_1st_of_duplicate;MMUS99P000060520;1
NM_007489	NimbleScan	ratio_dup1st_5thR_bait_(+)_REVERSE	1	50	-3.036371e-01	-	.	NM_007489.1|_1st_of_duplicate;MMUS99P000060472;1
NM_007489	NimbleScan	ratio_dup1st_5thR_bait_(+)_REVERSE	701	750	-3.971101e-01	-	.	NM_007489.1|_1st_of_duplicate;MMUS99P000060486;1
NM_007489	NimbleScan	ratio_dup1st_5thR_bait_(+)_REVERSE	2101	2150	-1.171815e-01	-	.	NM_007489.1|_1st_of_duplicate;MMUS99P000060514;1
NM_007489	NimbleScan	ratio_dup1st_5thR_bait_(+)_REVERSE	2001	2050	1.013345e+00	-	.	NM_007489.1|_1st_of_duplicate;MMUS99P000060512;1
NM_007489	NimbleScan	ratio_dup1st_5thR_bait_(+)_REVERSE	401	450	8.351856e-02	-	.	NM_007489.1|_1st_of_duplicate;MMUS99P000060480;1
NM_007489	NimbleScan	ratio_dup1st_5thR_bait_(+)_REVERSE	1301	1350	5.063865e-01	-	.	NM_007489.1|_1st_of_duplicate;MMUS99P000060498;1
NM_007489	NimbleScan	ratio_dup1st_5thR_bait_(+)_REVERSE	1601	1650	-6.184161e-01	-	.	NM_007489.1|_1st_of_duplicate;MMUS99P000060504;1
NM_007489	NimbleScan	ratio_dup1st_5thR_bait_(+)_REVERSE	2151	2200	1.536904e-01	-	.	NM_007489.1|_1st_of_duplicate;MMUS99P000060515;1
NM_007489	NimbleScan	ratio_dup1st_5thR_bait_(+)_REVERSE	851	900	5.477418e-01	-	.	NM_007489.1|_1st_of_duplicate;MMUS99P000060489;1
NM_007489	NimbleScan	ratio_dup1st_5thR_bait_(+)_REVERSE	1701	1750	-3.103593e-01	-	.	NM_007489.1|_1st_of_duplicate;MMUS99P000060506;1
NM_007489	NimbleScan	ratio_dup1st_5thR_bait_(+)_REVERSE	2601	2650	-4.632894e-01	-	.	NM_007489.1|_1st_of_duplicate;MMUS99P000060524;1
NM_007489	NimbleScan	ratio_dup1st_5thR_bait_(+)_REVERSE	1151	1200	6.250075e-01	-	.	NM_007489.1|_1st_of_duplicate;MMUS99P000060495;1
NM_007489	NimbleScan	ratio_dup1st_5thR_bait_(+)_REVERSE	2251	2300	-6.756099e-02	-	.	NM_007489.1|_1st_of_duplicate;MMUS99P000060517;1
NM_007489	NimbleScan	ratio_dup1st_5thR_bait_(+)_REVERSE	1001	1050	-1.036125e+00	-	.	NM_007489.1|_1st_of_duplicate;MMUS99P000060492;1
NM_007489	NimbleScan	ratio_dup1st_5thR_bait_(+)_REVERSE	1051	1100	3.594351e-02	-	.	NM_007489.1|_1st_of_duplicate;MMUS99P000060493;1
NM_007489	NimbleScan	ratio_dup1st_5thR_bait_(+)_REVERSE	151	200	-2.611617e-02	-	.	NM_007489.1|_1st_of_duplicate;MMUS99P000060475;1
NM_007489	NimbleScan	ratio_dup1st_5thR_bait_(+)_REVERSE	1451	1500	1.685320e+00	-	.	NM_007489.1|_1st_of_duplicate;MMUS99P000060501;1
NM_007489	NimbleScan	ratio_dup1st_5thR_bait_(+)_REVERSE	2551	2600	-2.564675e-01	-	.	NM_007489.1|_1st_of_duplicate;MMUS99P000060523;1
NM_007489	NimbleScan	ratio_dup1st_5thR_bait_(+)_REVERSE	2351	2400	-3.068375e+00	-	.	NM_007489.1|_1st_of_duplicate;MMUS99P000060519;1
NM_007489	NimbleScan	ratio_dup1st_5thR_bait_(+)_REVERSE	51	100	-5.430917e-01	-	.	NM_007489.1|_1st_of_duplicate;MMUS99P000060473;1
NM_007489	NimbleScan	ratio_dup1st_5thR_bait_(+)_REVERSE	651	700	4.845260e-01	-	.	NM_007489.1|_1st_of_duplicate;MMUS99P000060485;1
NM_007489	NimbleScan	ratio_dup1st_5thR_bait_(+)_REVERSE	2651	2700	-4.378656e-01	-	.	NM_007489.1|_1st_of_duplicate;MMUS99P000060525;1
NM_007489	NimbleScan	ratio_dup1st_5thR_bait_(+)_REVERSE	1201	1250	2.896610e-01	-	.	NM_007489.1|_1st_of_duplicate;MMUS99P000060496;1
NM_007489	NimbleScan	ratio_dup1st_5thR_bait_(+)_REVERSE	451	500	3.290202e-01	-	.	NM_007489.1|_1st_of_duplicate;MMUS99P000060481;1
NM_007489	NimbleScan	ratio_dup1st_5thR_bait_(+)_REVERSE	1101	1150	-3.321960e-01	-	.	NM_007489.1|_1st_of_duplicate;MMUS99P000060494;1
NM_007489	NimbleScan	ratio_dup1st_5thR_bait_(+)_REVERSE	751	800	-1.516153e+00	-	.	NM_007489.1|_1st_of_duplicate;MMUS99P000060487;1
NM_007489	NimbleScan	ratio_dup1st_5thR_bait_(+)_REVERSE	2701	2750	6.535485e-01	-	.	NM_007489.1|_1st_of_duplicate;MMUS99P000060526;1
NM_007492	NimbleScan	ratio_dup1st_5thR_bait_(+)_REVERSE	851	900	-2.576531e-01	-	.	NM_007492.3|_1st_of_duplicate;MMUS99P000031015;1
NM_007492	NimbleScan	ratio_dup1st_5thR_bait_(+)_REVERSE	51	100	2.122733e-01	-	.	NM_007492.3|_1st_of_duplicate;MMUS99P000030999;1
NM_007492	NimbleScan	ratio_dup1st_5thR_bait_(+)_REVERSE	2154	2203	-5.085346e-01	-	.	NM_007492.3|_1st_of_duplicate;MMUS99P000031041;1
NM_007492	NimbleScan	ratio_dup1st_5thR_bait_(+)_REVERSE	1401	1450	6.092943e-02	-	.	NM_007492.3|_1st_of_duplicate;MMUS99P000031026;1
NM_007492	NimbleScan	ratio_dup1st_5thR_bait_(+)_REVERSE	801	850	-3.411408e-01	-	.	NM_007492.3|_1st_of_duplicate;MMUS99P000031014;1
NM_007492	NimbleScan	ratio_dup1st_5thR_bait_(+)_REVERSE	651	700	6.375746e-02	-	.	NM_007492.3|_1st_of_duplicate;MMUS99P000031011;1
NM_007492	NimbleScan	ratio_dup1st_5thR_bait_(+)_REVERSE	2604	2653	-1.023242e+00	-	.	NM_007492.3|_1st_of_duplicate;MMUS99P000031050;1
NM_007492	NimbleScan	ratio_dup1st_5thR_bait_(+)_REVERSE	1251	1300	-1.171334e-01	-	.	NM_007492.3|_1st_of_duplicate;MMUS99P000031023;1
NM_007492	NimbleScan	ratio_dup1st_5thR_bait_(+)_REVERSE	2354	2403	2.095872e-01	-	.	NM_007492.3|_1st_of_duplicate;MMUS99P000031045;1
NM_007492	NimbleScan	ratio_dup1st_5thR_bait_(+)_REVERSE	1551	1600	-3.093018e-01	-	.	NM_007492.3|_1st_of_duplicate;MMUS99P000031029;1
NM_007492	NimbleScan	ratio_dup1st_5thR_bait_(+)_REVERSE	151	200	4.947774e-01	-	.	NM_007492.3|_1st_of_duplicate;MMUS99P000031001;1
NM_007492	NimbleScan	ratio_dup1st_5thR_bait_(+)_REVERSE	1351	1400	1.414746e-01	-	.	NM_007492.3|_1st_of_duplicate;MMUS99P000031025;1
NM_007492	NimbleScan	ratio_dup1st_5thR_bait_(+)_REVERSE	1051	1100	1.102935e+00	-	.	NM_007492.3|_1st_of_duplicate;MMUS99P000031019;1
NM_007492	NimbleScan	ratio_dup1st_5thR_bait_(+)_REVERSE	201	250	-1.849078e-01	-	.	NM_007492.3|_1st_of_duplicate;MMUS99P000031002;1
NM_007492	NimbleScan	ratio_dup1st_5thR_bait_(+)_REVERSE	451	500	7.879015e-01	-	.	NM_007492.3|_1st_of_duplicate;MMUS99P000031007;1
NM_007492	NimbleScan	ratio_dup1st_5thR_bait_(+)_REVERSE	2654	2703	-4.804849e-01	-	.	NM_007492.3|_1st_of_duplicate;MMUS99P000031051;1
NM_007492	NimbleScan	ratio_dup1st_5thR_bait_(+)_REVERSE	751	800	1.114653e+00	-	.	NM_007492.3|_1st_of_duplicate;MMUS99P000031013;1
NM_007492	NimbleScan	ratio_dup1st_5thR_bait_(+)_REVERSE	1501	1550	-2.957256e-01	-	.	NM_007492.3|_1st_of_duplicate;MMUS99P000031028;1
NM_007492	NimbleScan	ratio_dup1st_5thR_bait_(+)_REVERSE	1301	1350	-7.814333e-02	-	.	NM_007492.3|_1st_of_duplicate;MMUS99P000031024;1
NM_007492	NimbleScan	ratio_dup1st_5thR_bait_(+)_REVERSE	1751	1800	2.257285e+00	-	.	NM_007492.3|_1st_of_duplicate;MMUS99P000031033;1
NM_007492	NimbleScan	ratio_dup1st_5thR_bait_(+)_REVERSE	2404	2453	-5.614587e-02	-	.	NM_007492.3|_1st_of_duplicate;MMUS99P000031046;1
NM_007492	NimbleScan	ratio_dup1st_5thR_bait_(+)_REVERSE	2104	2153	-1.113009e-01	-	.	NM_007492.3|_1st_of_duplicate;MMUS99P000031040;1
NM_007492	NimbleScan	ratio_dup1st_5thR_bait_(+)_REVERSE	1601	1650	5.141017e-01	-	.	NM_007492.3|_1st_of_duplicate;MMUS99P000031030;1
NM_007492	NimbleScan	ratio_dup1st_5thR_bait_(+)_REVERSE	951	1000	1.075368e+00	-	.	NM_007492.3|_1st_of_duplicate;MMUS99P000031017;1
NM_007492	NimbleScan	ratio_dup1st_5thR_bait_(+)_REVERSE	301	350	3.659406e-01	-	.	NM_007492.3|_1st_of_duplicate;MMUS99P000031004;1
NM_007492	NimbleScan	ratio_dup1st_5thR_bait_(+)_REVERSE	1001	1050	-1.979145e-01	-	.	NM_007492.3|_1st_of_duplicate;MMUS99P000031018;1
NM_007492	NimbleScan	ratio_dup1st_5thR_bait_(+)_REVERSE	901	950	-4.693497e-01	-	.	NM_007492.3|_1st_of_duplicate;MMUS99P000031016;1
NM_007492	NimbleScan	ratio_dup1st_5thR_bait_(+)_REVERSE	1701	1750	-7.828702e-02	-	.	NM_007492.3|_1st_of_duplicate;MMUS99P000031032;1
NM_007492	NimbleScan	ratio_dup1st_5thR_bait_(+)_REVERSE	1	50	-1.183526e-01	-	.	NM_007492.3|_1st_of_duplicate;MMUS99P000030998;1
NM_007492	NimbleScan	ratio_dup1st_5thR_bait_(+)_REVERSE	2554	2603	-6.932594e-01	-	.	NM_007492.3|_1st_of_duplicate;MMUS99P000031049;1
NM_007492	NimbleScan	ratio_dup1st_5thR_bait_(+)_REVERSE	1951	2000	3.972864e-01	-	.	NM_007492.3|_1st_of_duplicate;MMUS99P000031037;1
NM_007492	NimbleScan	ratio_dup1st_5thR_bait_(+)_REVERSE	251	300	1.091591e-01	-	.	NM_007492.3|_1st_of_duplicate;MMUS99P000031003;1
NM_007492	NimbleScan	ratio_dup1st_5thR_bait_(+)_REVERSE	601	650	-3.925553e-01	-	.	NM_007492.3|_1st_of_duplicate;MMUS99P000031010;1
NM_007492	NimbleScan	ratio_dup1st_5thR_bait_(+)_REVERSE	2504	2553	-1.270100e+00	-	.	NM_007492.3|_1st_of_duplicate;MMUS99P000031048;1
NM_007492	NimbleScan	ratio_dup1st_5thR_bait_(+)_REVERSE	2254	2303	5.305521e-01	-	.	NM_007492.3|_1st_of_duplicate;MMUS99P000031043;1
NM_007492	NimbleScan	ratio_dup1st_5thR_bait_(+)_REVERSE	2304	2353	-2.815509e-02	-	.	NM_007492.3|_1st_of_duplicate;MMUS99P000031044;1
NM_007492	NimbleScan	ratio_dup1st_5thR_bait_(+)_REVERSE	1151	1200	2.360291e+00	-	.	NM_007492.3|_1st_of_duplicate;MMUS99P000031021;1
NM_007492	NimbleScan	ratio_dup1st_5thR_bait_(+)_REVERSE	1801	1850	-5.610665e-01	-	.	NM_007492.3|_1st_of_duplicate;MMUS99P000031034;1
NM_007492	NimbleScan	ratio_dup1st_5thR_bait_(+)_REVERSE	2054	2103	4.843622e-01	-	.	NM_007492.3|_1st_of_duplicate;MMUS99P000031039;1
NM_007492	NimbleScan	ratio_dup1st_5thR_bait_(+)_REVERSE	701	750	1.491972e-01	-	.	NM_007492.3|_1st_of_duplicate;MMUS99P000031012;1
NM_007492	NimbleScan	ratio_dup1st_5thR_bait_(+)_REVERSE	501	550	1.677994e-01	-	.	NM_007492.3|_1st_of_duplicate;MMUS99P000031008;1
NM_007492	NimbleScan	ratio_dup1st_5thR_bait_(+)_REVERSE	1451	1500	-1.131464e-01	-	.	NM_007492.3|_1st_of_duplicate;MMUS99P000031027;1
NM_007492	NimbleScan	ratio_dup1st_5thR_bait_(+)_REVERSE	1201	1250	1.610192e-03	-	.	NM_007492.3|_1st_of_duplicate;MMUS99P000031022;1
NM_007492	NimbleScan	ratio_dup1st_5thR_bait_(+)_REVERSE	2001	2050	6.728484e-01	-	.	NM_007492.3|_1st_of_duplicate;MMUS99P000031038;1
NM_007492	NimbleScan	ratio_dup1st_5thR_bait_(+)_REVERSE	2204	2253	3.471827e-01	-	.	NM_007492.3|_1st_of_duplicate;MMUS99P000031042;1
NM_007492	NimbleScan	ratio_dup1st_5thR_bait_(+)_REVERSE	401	450	1.261720e+00	-	.	NM_007492.3|_1st_of_duplicate;MMUS99P000031006;1
NM_007492	NimbleScan	ratio_dup1st_5thR_bait_(+)_REVERSE	551	600	1.389747e+00	-	.	NM_007492.3|_1st_of_duplicate;MMUS99P000031009;1
NM_007492	NimbleScan	ratio_dup1st_5thR_bait_(+)_REVERSE	351	400	7.178999e-03	-	.	NM_007492.3|_1st_of_duplicate;MMUS99P000031005;1
NM_007492	NimbleScan	ratio_dup1st_5thR_bait_(+)_REVERSE	1851	1900	5.624190e-01	-	.	NM_007492.3|_1st_of_duplicate;MMUS99P000031035;1
NM_007492	NimbleScan	ratio_dup1st_5thR_bait_(+)_REVERSE	101	150	1.190377e+00	-	.	NM_007492.3|_1st_of_duplicate;MMUS99P000031000;1
NM_007492	NimbleScan	ratio_dup1st_5thR_bait_(+)_REVERSE	2454	2503	-1.014906e+00	-	.	NM_007492.3|_1st_of_duplicate;MMUS99P000031047;1
NM_007492	NimbleScan	ratio_dup1st_5thR_bait_(+)_REVERSE	1101	1150	2.124723e+00	-	.	NM_007492.3|_1st_of_duplicate;MMUS99P000031020;1
NM_007492	NimbleScan	ratio_dup1st_5thR_bait_(+)_REVERSE	1651	1700	1.189144e+00	-	.	NM_007492.3|_1st_of_duplicate;MMUS99P000031031;1
NM_007492	NimbleScan	ratio_dup1st_5thR_bait_(+)_REVERSE	1901	1950	2.008264e-01	-	.	NM_007492.3|_1st_of_duplicate;MMUS99P000031036;1
NM_007496	NimbleScan	ratio_dup1st_5thR_bait_(+)_REVERSE	8506	8555	-4.550602e-01	-	.	NM_007496.1|_1st_of_duplicate;MMUS99P000060697;1
NM_007496	NimbleScan	ratio_dup1st_5thR_bait_(+)_REVERSE	1001	1050	3.843453e-01	-	.	NM_007496.1|_1st_of_duplicate;MMUS99P000060547;1
NM_007496	NimbleScan	ratio_dup1st_5thR_bait_(+)_REVERSE	6005	6054	-3.594214e-03	-	.	NM_007496.1|_1st_of_duplicate;MMUS99P000060647;1
NM_007496	NimbleScan	ratio_dup1st_5thR_bait_(+)_REVERSE	7206	7255	-1.060650e+00	-	.	NM_007496.1|_1st_of_duplicate;MMUS99P000060671;1
NM_007496	NimbleScan	ratio_dup1st_5thR_bait_(+)_REVERSE	4705	4754	1.190026e+00	-	.	NM_007496.1|_1st_of_duplicate;MMUS99P000060621;1
NM_007496	NimbleScan	ratio_dup1st_5thR_bait_(+)_REVERSE	8706	8755	5.983735e-01	-	.	NM_007496.1|_1st_of_duplicate;MMUS99P000060701;1
NM_007496	NimbleScan	ratio_dup1st_5thR_bait_(+)_REVERSE	7356	7405	-1.596613e-01	-	.	NM_007496.1|_1st_of_duplicate;MMUS99P000060674;1
NM_007496	NimbleScan	ratio_dup1st_5thR_bait_(+)_REVERSE	5705	5754	-7.240252e-01	-	.	NM_007496.1|_1st_of_duplicate;MMUS99P000060641;1
NM_007496	NimbleScan	ratio_dup1st_5thR_bait_(+)_REVERSE	7906	7955	4.115796e-01	-	.	NM_007496.1|_1st_of_duplicate;MMUS99P000060685;1
NM_007496	NimbleScan	ratio_dup1st_5thR_bait_(+)_REVERSE	601	650	-2.524795e-01	-	.	NM_007496.1|_1st_of_duplicate;MMUS99P000060539;1
NM_007496	NimbleScan	ratio_dup1st_5thR_bait_(+)_REVERSE	11106	11155	6.507484e-02	-	.	NM_007496.1|_1st_of_duplicate;MMUS99P000060749;1
NM_007496	NimbleScan	ratio_dup1st_5thR_bait_(+)_REVERSE	7156	7205	-1.887238e-01	-	.	NM_007496.1|_1st_of_duplicate;MMUS99P000060670;1
NM_007496	NimbleScan	ratio_dup1st_5thR_bait_(+)_REVERSE	5955	6004	1.330741e+00	-	.	NM_007496.1|_1st_of_duplicate;MMUS99P000060646;1
NM_007496	NimbleScan	ratio_dup1st_5thR_bait_(+)_REVERSE	4805	4854	7.673140e-01	-	.	NM_007496.1|_1st_of_duplicate;MMUS99P000060623;1
NM_007496	NimbleScan	ratio_dup1st_5thR_bait_(+)_REVERSE	10156	10205	-1.638096e+00	-	.	NM_007496.1|_1st_of_duplicate;MMUS99P000060730;1
NM_007496	NimbleScan	ratio_dup1st_5thR_bait_(+)_REVERSE	3855	3904	-1.080026e-01	-	.	NM_007496.1|_1st_of_duplicate;MMUS99P000060604;1
NM_007496	NimbleScan	ratio_dup1st_5thR_bait_(+)_REVERSE	5855	5904	-4.320074e-02	-	.	NM_007496.1|_1st_of_duplicate;MMUS99P000060644;1
NM_007496	NimbleScan	ratio_dup1st_5thR_bait_(+)_REVERSE	2705	2754	-6.626266e-01	-	.	NM_007496.1|_1st_of_duplicate;MMUS99P000060581;1
NM_007496	NimbleScan	ratio_dup1st_5thR_bait_(+)_REVERSE	6255	6304	1.263463e+00	-	.	NM_007496.1|_1st_of_duplicate;MMUS99P000060652;1
NM_007496	NimbleScan	ratio_dup1st_5thR_bait_(+)_REVERSE	2805	2854	1.196708e+00	-	.	NM_007496.1|_1st_of_duplicate;MMUS99P000060583;1
NM_007496	NimbleScan	ratio_dup1st_5thR_bait_(+)_REVERSE	8556	8605	-1.515743e-01	-	.	NM_007496.1|_1st_of_duplicate;MMUS99P000060698;1
NM_007496	NimbleScan	ratio_dup1st_5thR_bait_(+)_REVERSE	5005	5054	-4.075420e-01	-	.	NM_007496.1|_1st_of_duplicate;MMUS99P000060627;1
NM_007496	NimbleScan	ratio_dup1st_5thR_bait_(+)_REVERSE	6655	6704	2.591526e-02	-	.	NM_007496.1|_1st_of_duplicate;MMUS99P000060660;1
NM_007496	NimbleScan	ratio_dup1st_5thR_bait_(+)_REVERSE	8356	8405	1.360030e-01	-	.	NM_007496.1|_1st_of_duplicate;MMUS99P000060694;1
NM_007496	NimbleScan	ratio_dup1st_5thR_bait_(+)_REVERSE	2905	2954	-8.796509e-01	-	.	NM_007496.1|_1st_of_duplicate;MMUS99P000060585;1
NM_007496	NimbleScan	ratio_dup1st_5thR_bait_(+)_REVERSE	301	350	2.529282e-01	-	.	NM_007496.1|_1st_of_duplicate;MMUS99P000060533;1
NM_007496	NimbleScan	ratio_dup1st_5thR_bait_(+)_REVERSE	10956	11005	6.068516e-01	-	.	NM_007496.1|_1st_of_duplicate;MMUS99P000060746;1
NM_007496	NimbleScan	ratio_dup1st_5thR_bait_(+)_REVERSE	5355	5404	-3.427830e-01	-	.	NM_007496.1|_1st_of_duplicate;MMUS99P000060634;1
NM_007496	NimbleScan	ratio_dup1st_5thR_bait_(+)_REVERSE	7406	7455	2.905422e-01	-	.	NM_007496.1|_1st_of_duplicate;MMUS99P000060675;1
NM_007496	NimbleScan	ratio_dup1st_5thR_bait_(+)_REVERSE	751	800	1.227888e+00	-	.	NM_007496.1|_1st_of_duplicate;MMUS99P000060542;1
NM_007496	NimbleScan	ratio_dup1st_5thR_bait_(+)_REVERSE	2555	2604	7.411758e-01	-	.	NM_007496.1|_1st_of_duplicate;MMUS99P000060578;1
NM_007496	NimbleScan	ratio_dup1st_5thR_bait_(+)_REVERSE	8956	9005	3.984429e-01	-	.	NM_007496.1|_1st_of_duplicate;MMUS99P000060706;1
NM_007496	NimbleScan	ratio_dup1st_5thR_bait_(+)_REVERSE	9656	9705	4.219353e-01	-	.	NM_007496.1|_1st_of_duplicate;MMUS99P000060720;1
NM_007496	NimbleScan	ratio_dup1st_5thR_bait_(+)_REVERSE	5205	5254	-5.273406e-01	-	.	NM_007496.1|_1st_of_duplicate;MMUS99P000060631;1
NM_007496	NimbleScan	ratio_dup1st_5thR_bait_(+)_REVERSE	3655	3704	1.679794e+00	-	.	NM_007496.1|_1st_of_duplicate;MMUS99P000060600;1
NM_007496	NimbleScan	ratio_dup1st_5thR_bait_(+)_REVERSE	1551	1600	6.534497e-01	-	.	NM_007496.1|_1st_of_duplicate;MMUS99P000060558;1
NM_007496	NimbleScan	ratio_dup1st_5thR_bait_(+)_REVERSE	951	1000	4.617348e-01	-	.	NM_007496.1|_1st_of_duplicate;MMUS99P000060546;1
NM_007496	NimbleScan	ratio_dup1st_5thR_bait_(+)_REVERSE	10406	10455	5.195823e-01	-	.	NM_007496.1|_1st_of_duplicate;MMUS99P000060735;1
NM_007496	NimbleScan	ratio_dup1st_5thR_bait_(+)_REVERSE	501	550	3.175201e-01	-	.	NM_007496.1|_1st_of_duplicate;MMUS99P000060537;1
NM_007496	NimbleScan	ratio_dup1st_5thR_bait_(+)_REVERSE	2655	2704	-7.701737e-02	-	.	NM_007496.1|_1st_of_duplicate;MMUS99P000060580;1
NM_007496	NimbleScan	ratio_dup1st_5thR_bait_(+)_REVERSE	11306	11355	-6.739784e-01	-	.	NM_007496.1|_1st_of_duplicate;MMUS99P000060753;1
NM_007496	NimbleScan	ratio_dup1st_5thR_bait_(+)_REVERSE	5455	5504	2.574878e-01	-	.	NM_007496.1|_1st_of_duplicate;MMUS99P000060636;1
NM_007496	NimbleScan	ratio_dup1st_5thR_bait_(+)_REVERSE	351	400	1.720525e+00	-	.	NM_007496.1|_1st_of_duplicate;MMUS99P000060534;1
NM_007496	NimbleScan	ratio_dup1st_5thR_bait_(+)_REVERSE	5105	5154	9.206387e-01	-	.	NM_007496.1|_1st_of_duplicate;MMUS99P000060629;1
NM_007496	NimbleScan	ratio_dup1st_5thR_bait_(+)_REVERSE	1051	1100	7.118179e-01	-	.	NM_007496.1|_1st_of_duplicate;MMUS99P000060548;1
NM_007496	NimbleScan	ratio_dup1st_5thR_bait_(+)_REVERSE	10006	10055	-7.381833e-01	-	.	NM_007496.1|_1st_of_duplicate;MMUS99P000060727;1
NM_007496	NimbleScan	ratio_dup1st_5thR_bait_(+)_REVERSE	4855	4904	-2.381626e-01	-	.	NM_007496.1|_1st_of_duplicate;MMUS99P000060624;1
NM_007496	NimbleScan	ratio_dup1st_5thR_bait_(+)_REVERSE	9956	10005	-8.023785e-02	-	.	NM_007496.1|_1st_of_duplicate;MMUS99P000060726;1
NM_007496	NimbleScan	ratio_dup1st_5thR_bait_(+)_REVERSE	6755	6804	-5.966603e-01	-	.	NM_007496.1|_1st_of_duplicate;MMUS99P000060662;1
NM_007496	NimbleScan	ratio_dup1st_5thR_bait_(+)_REVERSE	1401	1450	-8.577235e-02	-	.	NM_007496.1|_1st_of_duplicate;MMUS99P000060555;1
NM_007496	NimbleScan	ratio_dup1st_5thR_bait_(+)_REVERSE	2005	2054	1.639274e+00	-	.	NM_007496.1|_1st_of_duplicate;MMUS99P000060567;1
NM_007496	NimbleScan	ratio_dup1st_5thR_bait_(+)_REVERSE	2955	3004	1.120884e+00	-	.	NM_007496.1|_1st_of_duplicate;MMUS99P000060586;1
NM_007496	NimbleScan	ratio_dup1st_5thR_bait_(+)_REVERSE	5055	5104	-6.080748e-01	-	.	NM_007496.1|_1st_of_duplicate;MMUS99P000060628;1
NM_007496	NimbleScan	ratio_dup1st_5thR_bait_(+)_REVERSE	6956	7005	-7.116528e-01	-	.	NM_007496.1|_1st_of_duplicate;MMUS99P000060666;1
NM_007496	NimbleScan	ratio_dup1st_5thR_bait_(+)_REVERSE	6055	6104	-1.781078e+00	-	.	NM_007496.1|_1st_of_duplicate;MMUS99P000060648;1
NM_007496	NimbleScan	ratio_dup1st_5thR_bait_(+)_REVERSE	5655	5704	8.475054e-02	-	.	NM_007496.1|_1st_of_duplicate;MMUS99P000060640;1
NM_007496	NimbleScan	ratio_dup1st_5thR_bait_(+)_REVERSE	8856	8905	5.176276e-01	-	.	NM_007496.1|_1st_of_duplicate;MMUS99P000060704;1
NM_007496	NimbleScan	ratio_dup1st_5thR_bait_(+)_REVERSE	7056	7105	-2.166292e-01	-	.	NM_007496.1|_1st_of_duplicate;MMUS99P000060668;1
NM_007496	NimbleScan	ratio_dup1st_5thR_bait_(+)_REVERSE	10206	10255	-4.412678e-01	-	.	NM_007496.1|_1st_of_duplicate;MMUS99P000060731;1
NM_007496	NimbleScan	ratio_dup1st_5thR_bait_(+)_REVERSE	8306	8355	9.743361e-01	-	.	NM_007496.1|_1st_of_duplicate;MMUS99P000060693;1
NM_007496	NimbleScan	ratio_dup1st_5thR_bait_(+)_REVERSE	151	200	6.999727e-01	-	.	NM_007496.1|_1st_of_duplicate;MMUS99P000060530;1
NM_007496	NimbleScan	ratio_dup1st_5thR_bait_(+)_REVERSE	11956	12005	-6.206023e-01	-	.	NM_007496.1|_1st_of_duplicate;MMUS99P000060766;1
NM_007496	NimbleScan	ratio_dup1st_5thR_bait_(+)_REVERSE	2305	2354	-3.335701e-01	-	.	NM_007496.1|_1st_of_duplicate;MMUS99P000060573;1
NM_007496	NimbleScan	ratio_dup1st_5thR_bait_(+)_REVERSE	4605	4654	-2.428360e-01	-	.	NM_007496.1|_1st_of_duplicate;MMUS99P000060619;1
NM_007496	NimbleScan	ratio_dup1st_5thR_bait_(+)_REVERSE	11156	11205	2.622888e-01	-	.	NM_007496.1|_1st_of_duplicate;MMUS99P000060750;1
NM_007496	NimbleScan	ratio_dup1st_5thR_bait_(+)_REVERSE	7456	7505	1.434397e+00	-	.	NM_007496.1|_1st_of_duplicate;MMUS99P000060676;1
NM_007496	NimbleScan	ratio_dup1st_5thR_bait_(+)_REVERSE	4455	4504	6.901774e-01	-	.	NM_007496.1|_1st_of_duplicate;MMUS99P000060616;1
NM_007496	NimbleScan	ratio_dup1st_5thR_bait_(+)_REVERSE	10256	10305	1.181021e-01	-	.	NM_007496.1|_1st_of_duplicate;MMUS99P000060732;1
NM_007496	NimbleScan	ratio_dup1st_5thR_bait_(+)_REVERSE	4355	4404	-1.137744e+00	-	.	NM_007496.1|_1st_of_duplicate;MMUS99P000060614;1
NM_007496	NimbleScan	ratio_dup1st_5thR_bait_(+)_REVERSE	2355	2404	4.887515e-01	-	.	NM_007496.1|_1st_of_duplicate;MMUS99P000060574;1
NM_007496	NimbleScan	ratio_dup1st_5thR_bait_(+)_REVERSE	1151	1200	-2.068257e-01	-	.	NM_007496.1|_1st_of_duplicate;MMUS99P000060550;1
NM_007496	NimbleScan	ratio_dup1st_5thR_bait_(+)_REVERSE	3905	3954	-1.511643e-01	-	.	NM_007496.1|_1st_of_duplicate;MMUS99P000060605;1
NM_007496	NimbleScan	ratio_dup1st_5thR_bait_(+)_REVERSE	10356	10405	-3.584312e-01	-	.	NM_007496.1|_1st_of_duplicate;MMUS99P000060734;1
NM_007496	NimbleScan	ratio_dup1st_5thR_bait_(+)_REVERSE	4105	4154	1.697780e-01	-	.	NM_007496.1|_1st_of_duplicate;MMUS99P000060609;1
NM_007496	NimbleScan	ratio_dup1st_5thR_bait_(+)_REVERSE	651	700	1.940997e-01	-	.	NM_007496.1|_1st_of_duplicate;MMUS99P000060540;1
NM_007496	NimbleScan	ratio_dup1st_5thR_bait_(+)_REVERSE	9706	9755	-2.138485e-01	-	.	NM_007496.1|_1st_of_duplicate;MMUS99P000060721;1
NM_007496	NimbleScan	ratio_dup1st_5thR_bait_(+)_REVERSE	7606	7655	3.151598e-01	-	.	NM_007496.1|_1st_of_duplicate;MMUS99P000060679;1
NM_007496	NimbleScan	ratio_dup1st_5thR_bait_(+)_REVERSE	11656	11705	-6.764926e-02	-	.	NM_007496.1|_1st_of_duplicate;MMUS99P000060760;1
NM_007496	NimbleScan	ratio_dup1st_5thR_bait_(+)_REVERSE	11406	11455	-1.992476e-01	-	.	NM_007496.1|_1st_of_duplicate;MMUS99P000060755;1
NM_007496	NimbleScan	ratio_dup1st_5thR_bait_(+)_REVERSE	11006	11055	-7.347905e-01	-	.	NM_007496.1|_1st_of_duplicate;MMUS99P000060747;1
NM_007496	NimbleScan	ratio_dup1st_5thR_bait_(+)_REVERSE	5305	5354	-3.204532e-01	-	.	NM_007496.1|_1st_of_duplicate;MMUS99P000060633;1
NM_007496	NimbleScan	ratio_dup1st_5thR_bait_(+)_REVERSE	9156	9205	1.367517e-01	-	.	NM_007496.1|_1st_of_duplicate;MMUS99P000060710;1
NM_007496	NimbleScan	ratio_dup1st_5thR_bait_(+)_REVERSE	1101	1150	8.724625e-01	-	.	NM_007496.1|_1st_of_duplicate;MMUS99P000060549;1
NM_007496	NimbleScan	ratio_dup1st_5thR_bait_(+)_REVERSE	2205	2254	-2.676207e-01	-	.	NM_007496.1|_1st_of_duplicate;MMUS99P000060571;1
NM_007496	NimbleScan	ratio_dup1st_5thR_bait_(+)_REVERSE	101	150	4.389505e-02	-	.	NM_007496.1|_1st_of_duplicate;MMUS99P000060529;1
NM_007496	NimbleScan	ratio_dup1st_5thR_bait_(+)_REVERSE	9256	9305	8.125225e-01	-	.	NM_007496.1|_1st_of_duplicate;MMUS99P000060712;1
NM_007496	NimbleScan	ratio_dup1st_5thR_bait_(+)_REVERSE	10506	10555	4.381750e-01	-	.	NM_007496.1|_1st_of_duplicate;MMUS99P000060737;1
NM_007496	NimbleScan	ratio_dup1st_5thR_bait_(+)_REVERSE	4755	4804	-1.773613e+00	-	.	NM_007496.1|_1st_of_duplicate;MMUS99P000060622;1
NM_007496	NimbleScan	ratio_dup1st_5thR_bait_(+)_REVERSE	5505	5554	3.522038e-01	-	.	NM_007496.1|_1st_of_duplicate;MMUS99P000060637;1
NM_007496	NimbleScan	ratio_dup1st_5thR_bait_(+)_REVERSE	10656	10705	-6.781720e-01	-	.	NM_007496.1|_1st_of_duplicate;MMUS99P000060740;1
NM_007496	NimbleScan	ratio_dup1st_5thR_bait_(+)_REVERSE	801	850	-3.928774e+00	-	.	NM_007496.1|_1st_of_duplicate;MMUS99P000060543;1
NM_007496	NimbleScan	ratio_dup1st_5thR_bait_(+)_REVERSE	9056	9105	-1.006211e+00	-	.	NM_007496.1|_1st_of_duplicate;MMUS99P000060708;1
NM_007496	NimbleScan	ratio_dup1st_5thR_bait_(+)_REVERSE	9406	9455	-4.346677e-01	-	.	NM_007496.1|_1st_of_duplicate;MMUS99P000060715;1
NM_007496	NimbleScan	ratio_dup1st_5thR_bait_(+)_REVERSE	9606	9655	-1.592091e-01	-	.	NM_007496.1|_1st_of_duplicate;MMUS99P000060719;1
NM_007496	NimbleScan	ratio_dup1st_5thR_bait_(+)_REVERSE	1601	1650	-3.392590e-01	-	.	NM_007496.1|_1st_of_duplicate;MMUS99P000060559;1
NM_007496	NimbleScan	ratio_dup1st_5thR_bait_(+)_REVERSE	10456	10505	1.244663e+00	-	.	NM_007496.1|_1st_of_duplicate;MMUS99P000060736;1
NM_007496	NimbleScan	ratio_dup1st_5thR_bait_(+)_REVERSE	1805	1854	-5.114369e-01	-	.	NM_007496.1|_1st_of_duplicate;MMUS99P000060563;1
NM_007496	NimbleScan	ratio_dup1st_5thR_bait_(+)_REVERSE	2405	2454	9.521936e-01	-	.	NM_007496.1|_1st_of_duplicate;MMUS99P000060575;1
NM_007496	NimbleScan	ratio_dup1st_5thR_bait_(+)_REVERSE	5555	5604	1.688778e-01	-	.	NM_007496.1|_1st_of_duplicate;MMUS99P000060638;1
NM_007496	NimbleScan	ratio_dup1st_5thR_bait_(+)_REVERSE	2755	2804	-7.313861e-01	-	.	NM_007496.1|_1st_of_duplicate;MMUS99P000060582;1
NM_007496	NimbleScan	ratio_dup1st_5thR_bait_(+)_REVERSE	51	100	-6.869701e-01	-	.	NM_007496.1|_1st_of_duplicate;MMUS99P000060528;1
NM_007496	NimbleScan	ratio_dup1st_5thR_bait_(+)_REVERSE	9456	9505	8.631386e-01	-	.	NM_007496.1|_1st_of_duplicate;MMUS99P000060716;1
NM_007496	NimbleScan	ratio_dup1st_5thR_bait_(+)_REVERSE	7256	7305	-6.503083e-01	-	.	NM_007496.1|_1st_of_duplicate;MMUS99P000060672;1
NM_007496	NimbleScan	ratio_dup1st_5thR_bait_(+)_REVERSE	3105	3154	-5.169023e+00	-	.	NM_007496.1|_1st_of_duplicate;MMUS99P000060589;1
NM_007496	NimbleScan	ratio_dup1st_5thR_bait_(+)_REVERSE	3305	3354	-1.785193e-01	-	.	NM_007496.1|_1st_of_duplicate;MMUS99P000060593;1
NM_007496	NimbleScan	ratio_dup1st_5thR_bait_(+)_REVERSE	851	900	-3.413054e-01	-	.	NM_007496.1|_1st_of_duplicate;MMUS99P000060544;1
NM_007496	NimbleScan	ratio_dup1st_5thR_bait_(+)_REVERSE	10056	10105	6.513120e-02	-	.	NM_007496.1|_1st_of_duplicate;MMUS99P000060728;1
NM_007496	NimbleScan	ratio_dup1st_5thR_bait_(+)_REVERSE	8456	8505	1.273309e-02	-	.	NM_007496.1|_1st_of_duplicate;MMUS99P000060696;1
NM_007496	NimbleScan	ratio_dup1st_5thR_bait_(+)_REVERSE	7856	7905	-1.091248e-01	-	.	NM_007496.1|_1st_of_duplicate;MMUS99P000060684;1
NM_007496	NimbleScan	ratio_dup1st_5thR_bait_(+)_REVERSE	201	250	-8.933410e-01	-	.	NM_007496.1|_1st_of_duplicate;MMUS99P000060531;1
NM_007496	NimbleScan	ratio_dup1st_5thR_bait_(+)_REVERSE	4255	4304	2.539077e+00	-	.	NM_007496.1|_1st_of_duplicate;MMUS99P000060612;1
NM_007496	NimbleScan	ratio_dup1st_5thR_bait_(+)_REVERSE	5405	5454	5.657937e-01	-	.	NM_007496.1|_1st_of_duplicate;MMUS99P000060635;1
NM_007496	NimbleScan	ratio_dup1st_5thR_bait_(+)_REVERSE	4055	4104	3.232840e-01	-	.	NM_007496.1|_1st_of_duplicate;MMUS99P000060608;1
NM_007496	NimbleScan	ratio_dup1st_5thR_bait_(+)_REVERSE	1905	1954	-1.369257e-01	-	.	NM_007496.1|_1st_of_duplicate;MMUS99P000060565;1
NM_007496	NimbleScan	ratio_dup1st_5thR_bait_(+)_REVERSE	5805	5854	-1.446927e-01	-	.	NM_007496.1|_1st_of_duplicate;MMUS99P000060643;1
NM_007496	NimbleScan	ratio_dup1st_5thR_bait_(+)_REVERSE	2455	2504	1.009925e+00	-	.	NM_007496.1|_1st_of_duplicate;MMUS99P000060576;1
NM_007496	NimbleScan	ratio_dup1st_5thR_bait_(+)_REVERSE	11756	11805	9.824926e-02	-	.	NM_007496.1|_1st_of_duplicate;MMUS99P000060762;1
NM_007496	NimbleScan	ratio_dup1st_5thR_bait_(+)_REVERSE	10756	10805	1.714940e-01	-	.	NM_007496.1|_1st_of_duplicate;MMUS99P000060742;1
NM_007496	NimbleScan	ratio_dup1st_5thR_bait_(+)_REVERSE	3255	3304	-6.342858e-01	-	.	NM_007496.1|_1st_of_duplicate;MMUS99P000060592;1
NM_007496	NimbleScan	ratio_dup1st_5thR_bait_(+)_REVERSE	4655	4704	3.918835e-02	-	.	NM_007496.1|_1st_of_duplicate;MMUS99P000060620;1
NM_007496	NimbleScan	ratio_dup1st_5thR_bait_(+)_REVERSE	4955	5004	-2.102673e-01	-	.	NM_007496.1|_1st_of_duplicate;MMUS99P000060626;1
NM_007496	NimbleScan	ratio_dup1st_5thR_bait_(+)_REVERSE	3955	4004	2.643176e-01	-	.	NM_007496.1|_1st_of_duplicate;MMUS99P000060606;1
NM_007496	NimbleScan	ratio_dup1st_5thR_bait_(+)_REVERSE	2055	2104	-2.292353e+00	-	.	NM_007496.1|_1st_of_duplicate;MMUS99P000060568;1
NM_007496	NimbleScan	ratio_dup1st_5thR_bait_(+)_REVERSE	1651	1700	1.600057e+00	-	.	NM_007496.1|_1st_of_duplicate;MMUS99P000060560;1
NM_007496	NimbleScan	ratio_dup1st_5thR_bait_(+)_REVERSE	1251	1300	1.164545e+00	-	.	NM_007496.1|_1st_of_duplicate;MMUS99P000060552;1
NM_007496	NimbleScan	ratio_dup1st_5thR_bait_(+)_REVERSE	4555	4604	7.051043e-01	-	.	NM_007496.1|_1st_of_duplicate;MMUS99P000060618;1
NM_007496	NimbleScan	ratio_dup1st_5thR_bait_(+)_REVERSE	451	500	-3.920889e-01	-	.	NM_007496.1|_1st_of_duplicate;MMUS99P000060536;1
NM_007496	NimbleScan	ratio_dup1st_5thR_bait_(+)_REVERSE	6105	6154	7.940145e-01	-	.	NM_007496.1|_1st_of_duplicate;MMUS99P000060649;1
NM_007496	NimbleScan	ratio_dup1st_5thR_bait_(+)_REVERSE	1955	2004	-1.849241e-01	-	.	NM_007496.1|_1st_of_duplicate;MMUS99P000060566;1
NM_007496	NimbleScan	ratio_dup1st_5thR_bait_(+)_REVERSE	7956	8005	-5.503428e-01	-	.	NM_007496.1|_1st_of_duplicate;MMUS99P000060686;1
NM_007496	NimbleScan	ratio_dup1st_5thR_bait_(+)_REVERSE	11256	11305	9.248807e-01	-	.	NM_007496.1|_1st_of_duplicate;MMUS99P000060752;1
NM_007496	NimbleScan	ratio_dup1st_5thR_bait_(+)_REVERSE	3355	3404	-3.554759e-01	-	.	NM_007496.1|_1st_of_duplicate;MMUS99P000060594;1
NM_007496	NimbleScan	ratio_dup1st_5thR_bait_(+)_REVERSE	1	50	-2.864196e+00	-	.	NM_007496.1|_1st_of_duplicate;MMUS99P000060527;1
NM_007496	NimbleScan	ratio_dup1st_5thR_bait_(+)_REVERSE	6155	6204	-6.604888e-01	-	.	NM_007496.1|_1st_of_duplicate;MMUS99P000060650;1
NM_007496	NimbleScan	ratio_dup1st_5thR_bait_(+)_REVERSE	6705	6754	-4.233405e-01	-	.	NM_007496.1|_1st_of_duplicate;MMUS99P000060661;1
NM_007496	NimbleScan	ratio_dup1st_5thR_bait_(+)_REVERSE	9856	9905	6.313352e-01	-	.	NM_007496.1|_1st_of_duplicate;MMUS99P000060724;1
NM_007496	NimbleScan	ratio_dup1st_5thR_bait_(+)_REVERSE	11506	11555	1.184534e+00	-	.	NM_007496.1|_1st_of_duplicate;MMUS99P000060757;1
NM_007496	NimbleScan	ratio_dup1st_5thR_bait_(+)_REVERSE	3505	3554	7.241950e-01	-	.	NM_007496.1|_1st_of_duplicate;MMUS99P000060597;1
NM_007496	NimbleScan	ratio_dup1st_5thR_bait_(+)_REVERSE	11556	11605	5.693672e-02	-	.	NM_007496.1|_1st_of_duplicate;MMUS99P000060758;1
NM_007496	NimbleScan	ratio_dup1st_5thR_bait_(+)_REVERSE	5755	5804	-2.963492e-01	-	.	NM_007496.1|_1st_of_duplicate;MMUS99P000060642;1
NM_007496	NimbleScan	ratio_dup1st_5thR_bait_(+)_REVERSE	6555	6604	8.782518e-01	-	.	NM_007496.1|_1st_of_duplicate;MMUS99P000060658;1
NM_007496	NimbleScan	ratio_dup1st_5thR_bait_(+)_REVERSE	10606	10655	-1.511976e-02	-	.	NM_007496.1|_1st_of_duplicate;MMUS99P000060739;1
NM_007496	NimbleScan	ratio_dup1st_5thR_bait_(+)_REVERSE	4505	4554	-8.949945e-01	-	.	NM_007496.1|_1st_of_duplicate;MMUS99P000060617;1
NM_007496	NimbleScan	ratio_dup1st_5thR_bait_(+)_REVERSE	2155	2204	5.660200e-01	-	.	NM_007496.1|_1st_of_duplicate;MMUS99P000060570;1
NM_007496	NimbleScan	ratio_dup1st_5thR_bait_(+)_REVERSE	8056	8105	-1.694437e+00	-	.	NM_007496.1|_1st_of_duplicate;MMUS99P000060688;1
NM_007496	NimbleScan	ratio_dup1st_5thR_bait_(+)_REVERSE	7306	7355	8.593652e-01	-	.	NM_007496.1|_1st_of_duplicate;MMUS99P000060673;1
NM_007496	NimbleScan	ratio_dup1st_5thR_bait_(+)_REVERSE	3055	3104	-3.666350e-01	-	.	NM_007496.1|_1st_of_duplicate;MMUS99P000060588;1
NM_007496	NimbleScan	ratio_dup1st_5thR_bait_(+)_REVERSE	10806	10855	4.225252e-01	-	.	NM_007496.1|_1st_of_duplicate;MMUS99P000060743;1
NM_007496	NimbleScan	ratio_dup1st_5thR_bait_(+)_REVERSE	251	300	5.267991e-02	-	.	NM_007496.1|_1st_of_duplicate;MMUS99P000060532;1
NM_007496	NimbleScan	ratio_dup1st_5thR_bait_(+)_REVERSE	8806	8855	1.255238e+00	-	.	NM_007496.1|_1st_of_duplicate;MMUS99P000060703;1
NM_007496	NimbleScan	ratio_dup1st_5thR_bait_(+)_REVERSE	2105	2154	2.668977e-01	-	.	NM_007496.1|_1st_of_duplicate;MMUS99P000060569;1
NM_007496	NimbleScan	ratio_dup1st_5thR_bait_(+)_REVERSE	10706	10755	1.138010e-01	-	.	NM_007496.1|_1st_of_duplicate;MMUS99P000060741;1
NM_007496	NimbleScan	ratio_dup1st_5thR_bait_(+)_REVERSE	9006	9055	5.745475e-01	-	.	NM_007496.1|_1st_of_duplicate;MMUS99P000060707;1
NM_007496	NimbleScan	ratio_dup1st_5thR_bait_(+)_REVERSE	6906	6955	-4.185753e-01	-	.	NM_007496.1|_1st_of_duplicate;MMUS99P000060665;1
NM_007496	NimbleScan	ratio_dup1st_5thR_bait_(+)_REVERSE	11606	11655	9.799986e-02	-	.	NM_007496.1|_1st_of_duplicate;MMUS99P000060759;1
NM_007496	NimbleScan	ratio_dup1st_5thR_bait_(+)_REVERSE	7556	7605	-4.321189e-01	-	.	NM_007496.1|_1st_of_duplicate;MMUS99P000060678;1
NM_007496	NimbleScan	ratio_dup1st_5thR_bait_(+)_REVERSE	9556	9605	1.507431e+00	-	.	NM_007496.1|_1st_of_duplicate;MMUS99P000060718;1
NM_007496	NimbleScan	ratio_dup1st_5thR_bait_(+)_REVERSE	4305	4354	6.060656e-02	-	.	NM_007496.1|_1st_of_duplicate;MMUS99P000060613;1
NM_007496	NimbleScan	ratio_dup1st_5thR_bait_(+)_REVERSE	1501	1550	-3.067045e-02	-	.	NM_007496.1|_1st_of_duplicate;MMUS99P000060557;1
NM_007496	NimbleScan	ratio_dup1st_5thR_bait_(+)_REVERSE	9106	9155	-2.014126e-01	-	.	NM_007496.1|_1st_of_duplicate;MMUS99P000060709;1
NM_007496	NimbleScan	ratio_dup1st_5thR_bait_(+)_REVERSE	6355	6404	-5.044635e-01	-	.	NM_007496.1|_1st_of_duplicate;MMUS99P000060654;1
NM_007496	NimbleScan	ratio_dup1st_5thR_bait_(+)_REVERSE	2255	2304	-1.164845e+00	-	.	NM_007496.1|_1st_of_duplicate;MMUS99P000060572;1
NM_007496	NimbleScan	ratio_dup1st_5thR_bait_(+)_REVERSE	5905	5954	2.343600e-01	-	.	NM_007496.1|_1st_of_duplicate;MMUS99P000060645;1
NM_007496	NimbleScan	ratio_dup1st_5thR_bait_(+)_REVERSE	3755	3804	1.839873e+00	-	.	NM_007496.1|_1st_of_duplicate;MMUS99P000060602;1
NM_007496	NimbleScan	ratio_dup1st_5thR_bait_(+)_REVERSE	7506	7555	-2.054664e-01	-	.	NM_007496.1|_1st_of_duplicate;MMUS99P000060677;1
NM_007496	NimbleScan	ratio_dup1st_5thR_bait_(+)_REVERSE	3805	3854	-2.579428e-01	-	.	NM_007496.1|_1st_of_duplicate;MMUS99P000060603;1
NM_007496	NimbleScan	ratio_dup1st_5thR_bait_(+)_REVERSE	7706	7755	-1.371867e+00	-	.	NM_007496.1|_1st_of_duplicate;MMUS99P000060681;1
NM_007496	NimbleScan	ratio_dup1st_5thR_bait_(+)_REVERSE	9906	9955	-1.973382e-01	-	.	NM_007496.1|_1st_of_duplicate;MMUS99P000060725;1
NM_007496	NimbleScan	ratio_dup1st_5thR_bait_(+)_REVERSE	4005	4054	2.452243e-01	-	.	NM_007496.1|_1st_of_duplicate;MMUS99P000060607;1
NM_007496	NimbleScan	ratio_dup1st_5thR_bait_(+)_REVERSE	3405	3454	-2.387347e-01	-	.	NM_007496.1|_1st_of_duplicate;MMUS99P000060595;1
NM_007496	NimbleScan	ratio_dup1st_5thR_bait_(+)_REVERSE	1855	1904	1.083739e-01	-	.	NM_007496.1|_1st_of_duplicate;MMUS99P000060564;1
NM_007496	NimbleScan	ratio_dup1st_5thR_bait_(+)_REVERSE	11706	11755	-2.399676e-01	-	.	NM_007496.1|_1st_of_duplicate;MMUS99P000060761;1
NM_007496	NimbleScan	ratio_dup1st_5thR_bait_(+)_REVERSE	6805	6854	-3.523106e-01	-	.	NM_007496.1|_1st_of_duplicate;MMUS99P000060663;1
NM_007496	NimbleScan	ratio_dup1st_5thR_bait_(+)_REVERSE	8206	8255	-1.447357e-01	-	.	NM_007496.1|_1st_of_duplicate;MMUS99P000060691;1
NM_007496	NimbleScan	ratio_dup1st_5thR_bait_(+)_REVERSE	8256	8305	5.074213e-01	-	.	NM_007496.1|_1st_of_duplicate;MMUS99P000060692;1
NM_007496	NimbleScan	ratio_dup1st_5thR_bait_(+)_REVERSE	5155	5204	-3.156047e-02	-	.	NM_007496.1|_1st_of_duplicate;MMUS99P000060630;1
NM_007496	NimbleScan	ratio_dup1st_5thR_bait_(+)_REVERSE	7656	7705	2.576253e+00	-	.	NM_007496.1|_1st_of_duplicate;MMUS99P000060680;1
NM_007496	NimbleScan	ratio_dup1st_5thR_bait_(+)_REVERSE	1201	1250	3.044680e+00	-	.	NM_007496.1|_1st_of_duplicate;MMUS99P000060551;1
NM_007496	NimbleScan	ratio_dup1st_5thR_bait_(+)_REVERSE	7106	7155	-1.084428e+00	-	.	NM_007496.1|_1st_of_duplicate;MMUS99P000060669;1
NM_007496	NimbleScan	ratio_dup1st_5thR_bait_(+)_REVERSE	1701	1750	2.556033e-01	-	.	NM_007496.1|_1st_of_duplicate;MMUS99P000060561;1
NM_007496	NimbleScan	ratio_dup1st_5thR_bait_(+)_REVERSE	9306	9355	-1.969469e-01	-	.	NM_007496.1|_1st_of_duplicate;MMUS99P000060713;1
NM_007496	NimbleScan	ratio_dup1st_5thR_bait_(+)_REVERSE	901	950	-7.982479e-01	-	.	NM_007496.1|_1st_of_duplicate;MMUS99P000060545;1
NM_007496	NimbleScan	ratio_dup1st_5thR_bait_(+)_REVERSE	8606	8655	1.172224e+00	-	.	NM_007496.1|_1st_of_duplicate;MMUS99P000060699;1
NM_007496	NimbleScan	ratio_dup1st_5thR_bait_(+)_REVERSE	7806	7855	1.376396e-01	-	.	NM_007496.1|_1st_of_duplicate;MMUS99P000060683;1
NM_007496	NimbleScan	ratio_dup1st_5thR_bait_(+)_REVERSE	6505	6554	4.116172e-01	-	.	NM_007496.1|_1st_of_duplicate;MMUS99P000060657;1
NM_007496	NimbleScan	ratio_dup1st_5thR_bait_(+)_REVERSE	10856	10905	4.965279e-01	-	.	NM_007496.1|_1st_of_duplicate;MMUS99P000060744;1
NM_007496	NimbleScan	ratio_dup1st_5thR_bait_(+)_REVERSE	6305	6354	1.747215e-01	-	.	NM_007496.1|_1st_of_duplicate;MMUS99P000060653;1
NM_007496	NimbleScan	ratio_dup1st_5thR_bait_(+)_REVERSE	4405	4454	2.533596e-01	-	.	NM_007496.1|_1st_of_duplicate;MMUS99P000060615;1
NM_007496	NimbleScan	ratio_dup1st_5thR_bait_(+)_REVERSE	8656	8705	2.421413e-01	-	.	NM_007496.1|_1st_of_duplicate;MMUS99P000060700;1
NM_007496	NimbleScan	ratio_dup1st_5thR_bait_(+)_REVERSE	10306	10355	-4.669810e-01	-	.	NM_007496.1|_1st_of_duplicate;MMUS99P000060733;1
NM_007496	NimbleScan	ratio_dup1st_5thR_bait_(+)_REVERSE	11056	11105	-4.425912e-01	-	.	NM_007496.1|_1st_of_duplicate;MMUS99P000060748;1
NM_007496	NimbleScan	ratio_dup1st_5thR_bait_(+)_REVERSE	9506	9555	-3.951614e-01	-	.	NM_007496.1|_1st_of_duplicate;MMUS99P000060717;1
NM_007496	NimbleScan	ratio_dup1st_5thR_bait_(+)_REVERSE	701	750	7.045146e-02	-	.	NM_007496.1|_1st_of_duplicate;MMUS99P000060541;1
NM_007496	NimbleScan	ratio_dup1st_5thR_bait_(+)_REVERSE	6856	6905	-4.701792e-01	-	.	NM_007496.1|_1st_of_duplicate;MMUS99P000060664;1
NM_007496	NimbleScan	ratio_dup1st_5thR_bait_(+)_REVERSE	6455	6504	-1.466905e+00	-	.	NM_007496.1|_1st_of_duplicate;MMUS99P000060656;1
NM_007496	NimbleScan	ratio_dup1st_5thR_bait_(+)_REVERSE	10106	10155	4.453597e-01	-	.	NM_007496.1|_1st_of_duplicate;MMUS99P000060729;1
NM_007496	NimbleScan	ratio_dup1st_5thR_bait_(+)_REVERSE	5255	5304	1.142324e+00	-	.	NM_007496.1|_1st_of_duplicate;MMUS99P000060632;1
NM_007496	NimbleScan	ratio_dup1st_5thR_bait_(+)_REVERSE	11206	11255	2.153366e-01	-	.	NM_007496.1|_1st_of_duplicate;MMUS99P000060751;1
NM_007496	NimbleScan	ratio_dup1st_5thR_bait_(+)_REVERSE	2855	2904	-1.338485e+00	-	.	NM_007496.1|_1st_of_duplicate;MMUS99P000060584;1
NM_007496	NimbleScan	ratio_dup1st_5thR_bait_(+)_REVERSE	8406	8455	-1.568801e-01	-	.	NM_007496.1|_1st_of_duplicate;MMUS99P000060695;1
NM_007496	NimbleScan	ratio_dup1st_5thR_bait_(+)_REVERSE	11356	11405	5.335386e-01	-	.	NM_007496.1|_1st_of_duplicate;MMUS99P000060754;1
NM_007496	NimbleScan	ratio_dup1st_5thR_bait_(+)_REVERSE	10906	10955	3.960181e-02	-	.	NM_007496.1|_1st_of_duplicate;MMUS99P000060745;1
NM_007496	NimbleScan	ratio_dup1st_5thR_bait_(+)_REVERSE	1755	1804	1.323021e-01	-	.	NM_007496.1|_1st_of_duplicate;MMUS99P000060562;1
NM_007496	NimbleScan	ratio_dup1st_5thR_bait_(+)_REVERSE	3455	3504	1.043610e+00	-	.	NM_007496.1|_1st_of_duplicate;MMUS99P000060596;1
NM_007496	NimbleScan	ratio_dup1st_5thR_bait_(+)_REVERSE	11906	11955	-8.099021e-01	-	.	NM_007496.1|_1st_of_duplicate;MMUS99P000060765;1
NM_007496	NimbleScan	ratio_dup1st_5thR_bait_(+)_REVERSE	3155	3204	9.491796e-01	-	.	NM_007496.1|_1st_of_duplicate;MMUS99P000060590;1
NM_007496	NimbleScan	ratio_dup1st_5thR_bait_(+)_REVERSE	3005	3054	1.858809e+00	-	.	NM_007496.1|_1st_of_duplicate;MMUS99P000060587;1
NM_007496	NimbleScan	ratio_dup1st_5thR_bait_(+)_REVERSE	3555	3604	-8.966231e-01	-	.	NM_007496.1|_1st_of_duplicate;MMUS99P000060598;1
NM_007496	NimbleScan	ratio_dup1st_5thR_bait_(+)_REVERSE	8756	8805	-9.193901e-01	-	.	NM_007496.1|_1st_of_duplicate;MMUS99P000060702;1
NM_007496	NimbleScan	ratio_dup1st_5thR_bait_(+)_REVERSE	3605	3654	4.845969e-01	-	.	NM_007496.1|_1st_of_duplicate;MMUS99P000060599;1
NM_007496	NimbleScan	ratio_dup1st_5thR_bait_(+)_REVERSE	2505	2554	4.965850e-01	-	.	NM_007496.1|_1st_of_duplicate;MMUS99P000060577;1
NM_007496	NimbleScan	ratio_dup1st_5thR_bait_(+)_REVERSE	8156	8205	4.396921e-01	-	.	NM_007496.1|_1st_of_duplicate;MMUS99P000060690;1
NM_007496	NimbleScan	ratio_dup1st_5thR_bait_(+)_REVERSE	11456	11505	2.461742e-01	-	.	NM_007496.1|_1st_of_duplicate;MMUS99P000060756;1
NM_007496	NimbleScan	ratio_dup1st_5thR_bait_(+)_REVERSE	551	600	2.436265e-01	-	.	NM_007496.1|_1st_of_duplicate;MMUS99P000060538;1
NM_007496	NimbleScan	ratio_dup1st_5thR_bait_(+)_REVERSE	8906	8955	4.381006e-01	-	.	NM_007496.1|_1st_of_duplicate;MMUS99P000060705;1
NM_007496	NimbleScan	ratio_dup1st_5thR_bait_(+)_REVERSE	3205	3254	-9.261527e-04	-	.	NM_007496.1|_1st_of_duplicate;MMUS99P000060591;1
NM_007496	NimbleScan	ratio_dup1st_5thR_bait_(+)_REVERSE	10556	10605	-7.368305e-02	-	.	NM_007496.1|_1st_of_duplicate;MMUS99P000060738;1
NM_007496	NimbleScan	ratio_dup1st_5thR_bait_(+)_REVERSE	1351	1400	-8.978100e-02	-	.	NM_007496.1|_1st_of_duplicate;MMUS99P000060554;1
NM_007496	NimbleScan	ratio_dup1st_5thR_bait_(+)_REVERSE	7756	7805	-5.178692e-01	-	.	NM_007496.1|_1st_of_duplicate;MMUS99P000060682;1
NM_007496	NimbleScan	ratio_dup1st_5thR_bait_(+)_REVERSE	11856	11905	-5.620274e-01	-	.	NM_007496.1|_1st_of_duplicate;MMUS99P000060764;1
NM_007496	NimbleScan	ratio_dup1st_5thR_bait_(+)_REVERSE	4905	4954	-6.902527e-02	-	.	NM_007496.1|_1st_of_duplicate;MMUS99P000060625;1
NM_007496	NimbleScan	ratio_dup1st_5thR_bait_(+)_REVERSE	11806	11855	1.446336e+00	-	.	NM_007496.1|_1st_of_duplicate;MMUS99P000060763;1
NM_007496	NimbleScan	ratio_dup1st_5thR_bait_(+)_REVERSE	401	450	1.791835e-01	-	.	NM_007496.1|_1st_of_duplicate;MMUS99P000060535;1
NM_007496	NimbleScan	ratio_dup1st_5thR_bait_(+)_REVERSE	3705	3754	6.542422e-02	-	.	NM_007496.1|_1st_of_duplicate;MMUS99P000060601;1
NM_007496	NimbleScan	ratio_dup1st_5thR_bait_(+)_REVERSE	4155	4204	-1.765118e-01	-	.	NM_007496.1|_1st_of_duplicate;MMUS99P000060610;1
NM_007496	NimbleScan	ratio_dup1st_5thR_bait_(+)_REVERSE	2605	2654	-4.412601e-01	-	.	NM_007496.1|_1st_of_duplicate;MMUS99P000060579;1
NM_007496	NimbleScan	ratio_dup1st_5thR_bait_(+)_REVERSE	6405	6454	8.091866e-01	-	.	NM_007496.1|_1st_of_duplicate;MMUS99P000060655;1
NM_007496	NimbleScan	ratio_dup1st_5thR_bait_(+)_REVERSE	4205	4254	1.465802e+00	-	.	NM_007496.1|_1st_of_duplicate;MMUS99P000060611;1
NM_007496	NimbleScan	ratio_dup1st_5thR_bait_(+)_REVERSE	1451	1500	2.181345e-01	-	.	NM_007496.1|_1st_of_duplicate;MMUS99P000060556;1
NM_007496	NimbleScan	ratio_dup1st_5thR_bait_(+)_REVERSE	6605	6654	3.436583e-01	-	.	NM_007496.1|_1st_of_duplicate;MMUS99P000060659;1
NM_007496	NimbleScan	ratio_dup1st_5thR_bait_(+)_REVERSE	9356	9405	-2.478488e-01	-	.	NM_007496.1|_1st_of_duplicate;MMUS99P000060714;1
NM_007496	NimbleScan	ratio_dup1st_5thR_bait_(+)_REVERSE	8006	8055	-1.652208e+00	-	.	NM_007496.1|_1st_of_duplicate;MMUS99P000060687;1
NM_007496	NimbleScan	ratio_dup1st_5thR_bait_(+)_REVERSE	8106	8155	1.352700e+00	-	.	NM_007496.1|_1st_of_duplicate;MMUS99P000060689;1
NM_007496	NimbleScan	ratio_dup1st_5thR_bait_(+)_REVERSE	9806	9855	8.354203e-01	-	.	NM_007496.1|_1st_of_duplicate;MMUS99P000060723;1
NM_007496	NimbleScan	ratio_dup1st_5thR_bait_(+)_REVERSE	5605	5654	1.119314e-01	-	.	NM_007496.1|_1st_of_duplicate;MMUS99P000060639;1
NM_007496	NimbleScan	ratio_dup1st_5thR_bait_(+)_REVERSE	1301	1350	-5.020029e-01	-	.	NM_007496.1|_1st_of_duplicate;MMUS99P000060553;1
NM_007496	NimbleScan	ratio_dup1st_5thR_bait_(+)_REVERSE	6205	6254	-5.140300e-01	-	.	NM_007496.1|_1st_of_duplicate;MMUS99P000060651;1
NM_007496	NimbleScan	ratio_dup1st_5thR_bait_(+)_REVERSE	7006	7055	-1.247787e-02	-	.	NM_007496.1|_1st_of_duplicate;MMUS99P000060667;1
NM_007496	NimbleScan	ratio_dup1st_5thR_bait_(+)_REVERSE	9206	9255	2.384130e-01	-	.	NM_007496.1|_1st_of_duplicate;MMUS99P000060711;1
NM_007496	NimbleScan	ratio_dup1st_5thR_bait_(+)_REVERSE	9756	9805	-1.819110e+00	-	.	NM_007496.1|_1st_of_duplicate;MMUS99P000060722;1
NM_007497	NimbleScan	ratio_dup1st_5thR_bait_(+)_REVERSE	951	1000	-5.328408e-01	-	.	NM_007497.2|_1st_of_duplicate;MMUS99P000033617;1
NM_007497	NimbleScan	ratio_dup1st_5thR_bait_(+)_REVERSE	251	300	4.531706e-01	-	.	NM_007497.2|_1st_of_duplicate;MMUS99P000033603;1
NM_007497	NimbleScan	ratio_dup1st_5thR_bait_(+)_REVERSE	1206	1255	-7.112870e-01	-	.	NM_007497.2|_1st_of_duplicate;MMUS99P000033622;1
NM_007497	NimbleScan	ratio_dup1st_5thR_bait_(+)_REVERSE	851	900	7.293325e-01	-	.	NM_007497.2|_1st_of_duplicate;MMUS99P000033615;1
NM_007497	NimbleScan	ratio_dup1st_5thR_bait_(+)_REVERSE	1856	1905	-4.581847e-01	-	.	NM_007497.2|_1st_of_duplicate;MMUS99P000033635;1
NM_007497	NimbleScan	ratio_dup1st_5thR_bait_(+)_REVERSE	1256	1305	-4.994270e-01	-	.	NM_007497.2|_1st_of_duplicate;MMUS99P000033623;1
NM_007497	NimbleScan	ratio_dup1st_5thR_bait_(+)_REVERSE	701	750	4.578500e-01	-	.	NM_007497.2|_1st_of_duplicate;MMUS99P000033612;1
NM_007497	NimbleScan	ratio_dup1st_5thR_bait_(+)_REVERSE	501	550	-2.170633e-01	-	.	NM_007497.2|_1st_of_duplicate;MMUS99P000033608;1
NM_007497	NimbleScan	ratio_dup1st_5thR_bait_(+)_REVERSE	1356	1405	-3.486622e-01	-	.	NM_007497.2|_1st_of_duplicate;MMUS99P000033625;1
NM_007497	NimbleScan	ratio_dup1st_5thR_bait_(+)_REVERSE	1406	1455	-6.912876e-01	-	.	NM_007497.2|_1st_of_duplicate;MMUS99P000033626;1
NM_007497	NimbleScan	ratio_dup1st_5thR_bait_(+)_REVERSE	1706	1755	7.692149e-02	-	.	NM_007497.2|_1st_of_duplicate;MMUS99P000033632;1
NM_007497	NimbleScan	ratio_dup1st_5thR_bait_(+)_REVERSE	2106	2155	-1.584478e-01	-	.	NM_007497.2|_1st_of_duplicate;MMUS99P000033640;1
NM_007497	NimbleScan	ratio_dup1st_5thR_bait_(+)_REVERSE	1506	1555	-4.691150e-01	-	.	NM_007497.2|_1st_of_duplicate;MMUS99P000033628;1
NM_007497	NimbleScan	ratio_dup1st_5thR_bait_(+)_REVERSE	1006	1055	-1.992383e-01	-	.	NM_007497.2|_1st_of_duplicate;MMUS99P000033618;1
NM_007497	NimbleScan	ratio_dup1st_5thR_bait_(+)_REVERSE	101	150	1.010846e+00	-	.	NM_007497.2|_1st_of_duplicate;MMUS99P000033600;1
NM_007497	NimbleScan	ratio_dup1st_5thR_bait_(+)_REVERSE	901	950	-7.695764e-02	-	.	NM_007497.2|_1st_of_duplicate;MMUS99P000033616;1
NM_007497	NimbleScan	ratio_dup1st_5thR_bait_(+)_REVERSE	451	500	-3.928601e-01	-	.	NM_007497.2|_1st_of_duplicate;MMUS99P000033607;1
NM_007497	NimbleScan	ratio_dup1st_5thR_bait_(+)_REVERSE	1306	1355	-3.848649e+00	-	.	NM_007497.2|_1st_of_duplicate;MMUS99P000033624;1
NM_007497	NimbleScan	ratio_dup1st_5thR_bait_(+)_REVERSE	201	250	9.891033e-02	-	.	NM_007497.2|_1st_of_duplicate;MMUS99P000033602;1
NM_007497	NimbleScan	ratio_dup1st_5thR_bait_(+)_REVERSE	1606	1655	-3.734075e-02	-	.	NM_007497.2|_1st_of_duplicate;MMUS99P000033630;1
NM_007497	NimbleScan	ratio_dup1st_5thR_bait_(+)_REVERSE	1156	1205	5.708516e-01	-	.	NM_007497.2|_1st_of_duplicate;MMUS99P000033621;1
NM_007497	NimbleScan	ratio_dup1st_5thR_bait_(+)_REVERSE	1956	2005	8.536955e-02	-	.	NM_007497.2|_1st_of_duplicate;MMUS99P000033637;1
NM_007497	NimbleScan	ratio_dup1st_5thR_bait_(+)_REVERSE	1756	1805	-1.845681e-01	-	.	NM_007497.2|_1st_of_duplicate;MMUS99P000033633;1
NM_007497	NimbleScan	ratio_dup1st_5thR_bait_(+)_REVERSE	2056	2105	-5.610458e-01	-	.	NM_007497.2|_1st_of_duplicate;MMUS99P000033639;1
NM_007497	NimbleScan	ratio_dup1st_5thR_bait_(+)_REVERSE	801	850	-3.282312e-01	-	.	NM_007497.2|_1st_of_duplicate;MMUS99P000033614;1
NM_007497	NimbleScan	ratio_dup1st_5thR_bait_(+)_REVERSE	301	350	-5.662995e-01	-	.	NM_007497.2|_1st_of_duplicate;MMUS99P000033604;1
NM_007497	NimbleScan	ratio_dup1st_5thR_bait_(+)_REVERSE	1	50	-2.065814e-01	-	.	NM_007497.2|_1st_of_duplicate;MMUS99P000033598;1
NM_007497	NimbleScan	ratio_dup1st_5thR_bait_(+)_REVERSE	51	100	-1.274805e+00	-	.	NM_007497.2|_1st_of_duplicate;MMUS99P000033599;1
NM_007497	NimbleScan	ratio_dup1st_5thR_bait_(+)_REVERSE	1806	1855	-1.705892e-01	-	.	NM_007497.2|_1st_of_duplicate;MMUS99P000033634;1
NM_007497	NimbleScan	ratio_dup1st_5thR_bait_(+)_REVERSE	651	700	-2.753765e-01	-	.	NM_007497.2|_1st_of_duplicate;MMUS99P000033611;1
NM_007497	NimbleScan	ratio_dup1st_5thR_bait_(+)_REVERSE	751	800	-2.422163e+00	-	.	NM_007497.2|_1st_of_duplicate;MMUS99P000033613;1
NM_007497	NimbleScan	ratio_dup1st_5thR_bait_(+)_REVERSE	1056	1105	-2.406586e-01	-	.	NM_007497.2|_1st_of_duplicate;MMUS99P000033619;1
NM_007497	NimbleScan	ratio_dup1st_5thR_bait_(+)_REVERSE	551	600	-5.747621e-01	-	.	NM_007497.2|_1st_of_duplicate;MMUS99P000033609;1
NM_007497	NimbleScan	ratio_dup1st_5thR_bait_(+)_REVERSE	1556	1605	6.195066e-01	-	.	NM_007497.2|_1st_of_duplicate;MMUS99P000033629;1
NM_007497	NimbleScan	ratio_dup1st_5thR_bait_(+)_REVERSE	1656	1705	-1.814839e-01	-	.	NM_007497.2|_1st_of_duplicate;MMUS99P000033631;1
NM_007497	NimbleScan	ratio_dup1st_5thR_bait_(+)_REVERSE	351	400	-7.478423e-01	-	.	NM_007497.2|_1st_of_duplicate;MMUS99P000033605;1
NM_007497	NimbleScan	ratio_dup1st_5thR_bait_(+)_REVERSE	2006	2055	-3.651755e-01	-	.	NM_007497.2|_1st_of_duplicate;MMUS99P000033638;1
NM_007497	NimbleScan	ratio_dup1st_5thR_bait_(+)_REVERSE	401	450	6.496295e-01	-	.	NM_007497.2|_1st_of_duplicate;MMUS99P000033606;1
NM_007497	NimbleScan	ratio_dup1st_5thR_bait_(+)_REVERSE	601	650	3.376299e-01	-	.	NM_007497.2|_1st_of_duplicate;MMUS99P000033610;1
NM_007497	NimbleScan	ratio_dup1st_5thR_bait_(+)_REVERSE	151	200	-3.243871e-02	-	.	NM_007497.2|_1st_of_duplicate;MMUS99P000033601;1
NM_007497	NimbleScan	ratio_dup1st_5thR_bait_(+)_REVERSE	1456	1505	-7.241339e-01	-	.	NM_007497.2|_1st_of_duplicate;MMUS99P000033627;1
NM_007497	NimbleScan	ratio_dup1st_5thR_bait_(+)_REVERSE	2156	2205	-9.082810e-01	-	.	NM_007497.2|_1st_of_duplicate;MMUS99P000033641;1
NM_007497	NimbleScan	ratio_dup1st_5thR_bait_(+)_REVERSE	1106	1155	9.534965e-01	-	.	NM_007497.2|_1st_of_duplicate;MMUS99P000033620;1
NM_007497	NimbleScan	ratio_dup1st_5thR_bait_(+)_REVERSE	1906	1955	-7.228124e-02	-	.	NM_007497.2|_1st_of_duplicate;MMUS99P000033636;1
NM_007498	NimbleScan	ratio_dup1st_5thR_bait_(+)_REVERSE	1751	1800	-8.406325e-01	-	.	NM_007498.2|_1st_of_duplicate;MMUS99P000016929;1
NM_007498	NimbleScan	ratio_dup1st_5thR_bait_(+)_REVERSE	1651	1700	1.175499e+00	-	.	NM_007498.2|_1st_of_duplicate;MMUS99P000016927;1
NM_007498	NimbleScan	ratio_dup1st_5thR_bait_(+)_REVERSE	201	250	4.297479e-02	-	.	NM_007498.2|_1st_of_duplicate;MMUS99P000016898;1
NM_007498	NimbleScan	ratio_dup1st_5thR_bait_(+)_REVERSE	1851	1900	-4.133191e-01	-	.	NM_007498.2|_1st_of_duplicate;MMUS99P000016931;1
NM_007498	NimbleScan	ratio_dup1st_5thR_bait_(+)_REVERSE	1	50	1.636809e-01	-	.	NM_007498.2|_1st_of_duplicate;MMUS99P000016894;1
NM_007498	NimbleScan	ratio_dup1st_5thR_bait_(+)_REVERSE	401	450	5.620323e+00	-	.	NM_007498.2|_1st_of_duplicate;MMUS99P000016902;1
NM_007498	NimbleScan	ratio_dup1st_5thR_bait_(+)_REVERSE	901	950	1.760618e+00	-	.	NM_007498.2|_1st_of_duplicate;MMUS99P000016912;1
NM_007498	NimbleScan	ratio_dup1st_5thR_bait_(+)_REVERSE	1101	1150	-4.989668e-01	-	.	NM_007498.2|_1st_of_duplicate;MMUS99P000016916;1
NM_007498	NimbleScan	ratio_dup1st_5thR_bait_(+)_REVERSE	751	800	1.145230e+00	-	.	NM_007498.2|_1st_of_duplicate;MMUS99P000016909;1
NM_007498	NimbleScan	ratio_dup1st_5thR_bait_(+)_REVERSE	1151	1200	5.922404e-01	-	.	NM_007498.2|_1st_of_duplicate;MMUS99P000016917;1
NM_007498	NimbleScan	ratio_dup1st_5thR_bait_(+)_REVERSE	1901	1950	-3.594173e-01	-	.	NM_007498.2|_1st_of_duplicate;MMUS99P000016932;1
NM_007498	NimbleScan	ratio_dup1st_5thR_bait_(+)_REVERSE	951	1000	8.293288e-01	-	.	NM_007498.2|_1st_of_duplicate;MMUS99P000016913;1
NM_007498	NimbleScan	ratio_dup1st_5thR_bait_(+)_REVERSE	301	350	-2.417067e-01	-	.	NM_007498.2|_1st_of_duplicate;MMUS99P000016900;1
NM_007498	NimbleScan	ratio_dup1st_5thR_bait_(+)_REVERSE	1551	1600	2.706171e-01	-	.	NM_007498.2|_1st_of_duplicate;MMUS99P000016925;1
NM_007498	NimbleScan	ratio_dup1st_5thR_bait_(+)_REVERSE	1801	1850	1.203593e-01	-	.	NM_007498.2|_1st_of_duplicate;MMUS99P000016930;1
NM_007498	NimbleScan	ratio_dup1st_5thR_bait_(+)_REVERSE	51	100	2.955243e-01	-	.	NM_007498.2|_1st_of_duplicate;MMUS99P000016895;1
NM_007498	NimbleScan	ratio_dup1st_5thR_bait_(+)_REVERSE	1301	1350	-5.306554e-01	-	.	NM_007498.2|_1st_of_duplicate;MMUS99P000016920;1
NM_007498	NimbleScan	ratio_dup1st_5thR_bait_(+)_REVERSE	1601	1650	7.554502e-02	-	.	NM_007498.2|_1st_of_duplicate;MMUS99P000016926;1
NM_007498	NimbleScan	ratio_dup1st_5thR_bait_(+)_REVERSE	1201	1250	1.589235e-02	-	.	NM_007498.2|_1st_of_duplicate;MMUS99P000016918;1
NM_007498	NimbleScan	ratio_dup1st_5thR_bait_(+)_REVERSE	501	550	6.600674e-01	-	.	NM_007498.2|_1st_of_duplicate;MMUS99P000016904;1
NM_007498	NimbleScan	ratio_dup1st_5thR_bait_(+)_REVERSE	251	300	-3.791671e-01	-	.	NM_007498.2|_1st_of_duplicate;MMUS99P000016899;1
NM_007498	NimbleScan	ratio_dup1st_5thR_bait_(+)_REVERSE	701	750	4.870427e+00	-	.	NM_007498.2|_1st_of_duplicate;MMUS99P000016908;1
NM_007498	NimbleScan	ratio_dup1st_5thR_bait_(+)_REVERSE	1251	1300	-9.128610e-02	-	.	NM_007498.2|_1st_of_duplicate;MMUS99P000016919;1
NM_007498	NimbleScan	ratio_dup1st_5thR_bait_(+)_REVERSE	851	900	-4.169623e-01	-	.	NM_007498.2|_1st_of_duplicate;MMUS99P000016911;1
NM_007498	NimbleScan	ratio_dup1st_5thR_bait_(+)_REVERSE	1701	1750	6.686065e-01	-	.	NM_007498.2|_1st_of_duplicate;MMUS99P000016928;1
NM_007498	NimbleScan	ratio_dup1st_5thR_bait_(+)_REVERSE	1001	1050	-6.035653e-01	-	.	NM_007498.2|_1st_of_duplicate;MMUS99P000016914;1
NM_007498	NimbleScan	ratio_dup1st_5thR_bait_(+)_REVERSE	151	200	-3.414875e-01	-	.	NM_007498.2|_1st_of_duplicate;MMUS99P000016897;1
NM_007498	NimbleScan	ratio_dup1st_5thR_bait_(+)_REVERSE	1451	1500	9.869825e-01	-	.	NM_007498.2|_1st_of_duplicate;MMUS99P000016923;1
NM_007498	NimbleScan	ratio_dup1st_5thR_bait_(+)_REVERSE	1351	1400	8.528792e-02	-	.	NM_007498.2|_1st_of_duplicate;MMUS99P000016921;1
NM_007498	NimbleScan	ratio_dup1st_5thR_bait_(+)_REVERSE	1401	1450	3.079735e-01	-	.	NM_007498.2|_1st_of_duplicate;MMUS99P000016922;1
NM_007498	NimbleScan	ratio_dup1st_5thR_bait_(+)_REVERSE	801	850	2.961209e-01	-	.	NM_007498.2|_1st_of_duplicate;MMUS99P000016910;1
NM_007498	NimbleScan	ratio_dup1st_5thR_bait_(+)_REVERSE	1051	1100	1.328871e-01	-	.	NM_007498.2|_1st_of_duplicate;MMUS99P000016915;1
NM_007498	NimbleScan	ratio_dup1st_5thR_bait_(+)_REVERSE	351	400	-2.649126e-01	-	.	NM_007498.2|_1st_of_duplicate;MMUS99P000016901;1
NM_007498	NimbleScan	ratio_dup1st_5thR_bait_(+)_REVERSE	101	150	3.298667e-01	-	.	NM_007498.2|_1st_of_duplicate;MMUS99P000016896;1
NM_007498	NimbleScan	ratio_dup1st_5thR_bait_(+)_REVERSE	651	700	3.207114e+00	-	.	NM_007498.2|_1st_of_duplicate;MMUS99P000016907;1
NM_007498	NimbleScan	ratio_dup1st_5thR_bait_(+)_REVERSE	1501	1550	2.005908e+00	-	.	NM_007498.2|_1st_of_duplicate;MMUS99P000016924;1
NM_007498	NimbleScan	ratio_dup1st_5thR_bait_(+)_REVERSE	601	650	3.117195e+00	-	.	NM_007498.2|_1st_of_duplicate;MMUS99P000016906;1
NM_007498	NimbleScan	ratio_dup1st_5thR_bait_(+)_REVERSE	451	500	4.624321e+00	-	.	NM_007498.2|_1st_of_duplicate;MMUS99P000016903;1
NM_007498	NimbleScan	ratio_dup1st_5thR_bait_(+)_REVERSE	551	600	2.100501e+00	-	.	NM_007498.2|_1st_of_duplicate;MMUS99P000016905;1
NM_007499	NimbleScan	ratio_dup1st_5thR_bait_(+)_REVERSE	2051	2100	-1.808902e-01	-	.	NM_007499.1|_1st_of_duplicate;MMUS99P000060808;1
NM_007499	NimbleScan	ratio_dup1st_5thR_bait_(+)_REVERSE	6851	6900	-1.228210e-01	-	.	NM_007499.1|_1st_of_duplicate;MMUS99P000060904;1
NM_007499	NimbleScan	ratio_dup1st_5thR_bait_(+)_REVERSE	4701	4750	6.416539e-01	-	.	NM_007499.1|_1st_of_duplicate;MMUS99P000060861;1
NM_007499	NimbleScan	ratio_dup1st_5thR_bait_(+)_REVERSE	8201	8250	1.588679e+00	-	.	NM_007499.1|_1st_of_duplicate;MMUS99P000060931;1
NM_007499	NimbleScan	ratio_dup1st_5thR_bait_(+)_REVERSE	2551	2600	3.907912e-01	-	.	NM_007499.1|_1st_of_duplicate;MMUS99P000060818;1
NM_007499	NimbleScan	ratio_dup1st_5thR_bait_(+)_REVERSE	2301	2350	-1.003625e+00	-	.	NM_007499.1|_1st_of_duplicate;MMUS99P000060813;1
NM_007499	NimbleScan	ratio_dup1st_5thR_bait_(+)_REVERSE	3101	3150	-1.768109e-01	-	.	NM_007499.1|_1st_of_duplicate;MMUS99P000060829;1
NM_007499	NimbleScan	ratio_dup1st_5thR_bait_(+)_REVERSE	3901	3950	-3.892714e-01	-	.	NM_007499.1|_1st_of_duplicate;MMUS99P000060845;1
NM_007499	NimbleScan	ratio_dup1st_5thR_bait_(+)_REVERSE	4851	4900	-2.826198e-01	-	.	NM_007499.1|_1st_of_duplicate;MMUS99P000060864;1
NM_007499	NimbleScan	ratio_dup1st_5thR_bait_(+)_REVERSE	6951	7000	3.022304e-01	-	.	NM_007499.1|_1st_of_duplicate;MMUS99P000060906;1
NM_007499	NimbleScan	ratio_dup1st_5thR_bait_(+)_REVERSE	301	350	-5.656248e-01	-	.	NM_007499.1|_1st_of_duplicate;MMUS99P000060773;1
NM_007499	NimbleScan	ratio_dup1st_5thR_bait_(+)_REVERSE	7551	7600	-5.945656e-01	-	.	NM_007499.1|_1st_of_duplicate;MMUS99P000060918;1
NM_007499	NimbleScan	ratio_dup1st_5thR_bait_(+)_REVERSE	551	600	-2.621020e-01	-	.	NM_007499.1|_1st_of_duplicate;MMUS99P000060778;1
NM_007499	NimbleScan	ratio_dup1st_5thR_bait_(+)_REVERSE	1451	1500	-3.006920e-01	-	.	NM_007499.1|_1st_of_duplicate;MMUS99P000060796;1
NM_007499	NimbleScan	ratio_dup1st_5thR_bait_(+)_REVERSE	4501	4550	-1.798323e-01	-	.	NM_007499.1|_1st_of_duplicate;MMUS99P000060857;1
NM_007499	NimbleScan	ratio_dup1st_5thR_bait_(+)_REVERSE	6601	6650	8.867616e-01	-	.	NM_007499.1|_1st_of_duplicate;MMUS99P000060899;1
NM_007499	NimbleScan	ratio_dup1st_5thR_bait_(+)_REVERSE	3701	3750	-1.666574e-01	-	.	NM_007499.1|_1st_of_duplicate;MMUS99P000060841;1
NM_007499	NimbleScan	ratio_dup1st_5thR_bait_(+)_REVERSE	8451	8500	-3.389484e-01	-	.	NM_007499.1|_1st_of_duplicate;MMUS99P000060936;1
NM_007499	NimbleScan	ratio_dup1st_5thR_bait_(+)_REVERSE	601	650	-1.300931e-01	-	.	NM_007499.1|_1st_of_duplicate;MMUS99P000060779;1
NM_007499	NimbleScan	ratio_dup1st_5thR_bait_(+)_REVERSE	8101	8150	-1.297197e-01	-	.	NM_007499.1|_1st_of_duplicate;MMUS99P000060929;1
NM_007499	NimbleScan	ratio_dup1st_5thR_bait_(+)_REVERSE	1601	1650	-2.236604e-01	-	.	NM_007499.1|_1st_of_duplicate;MMUS99P000060799;1
NM_007499	NimbleScan	ratio_dup1st_5thR_bait_(+)_REVERSE	5401	5450	-9.987685e-02	-	.	NM_007499.1|_1st_of_duplicate;MMUS99P000060875;1
NM_007499	NimbleScan	ratio_dup1st_5thR_bait_(+)_REVERSE	2601	2650	2.669927e-01	-	.	NM_007499.1|_1st_of_duplicate;MMUS99P000060819;1
NM_007499	NimbleScan	ratio_dup1st_5thR_bait_(+)_REVERSE	4601	4650	-1.292593e-01	-	.	NM_007499.1|_1st_of_duplicate;MMUS99P000060859;1
NM_007499	NimbleScan	ratio_dup1st_5thR_bait_(+)_REVERSE	5851	5900	3.169142e-01	-	.	NM_007499.1|_1st_of_duplicate;MMUS99P000060884;1
NM_007499	NimbleScan	ratio_dup1st_5thR_bait_(+)_REVERSE	6301	6350	-2.140825e+00	-	.	NM_007499.1|_1st_of_duplicate;MMUS99P000060893;1
NM_007499	NimbleScan	ratio_dup1st_5thR_bait_(+)_REVERSE	6201	6250	-2.670808e-01	-	.	NM_007499.1|_1st_of_duplicate;MMUS99P000060891;1
NM_007499	NimbleScan	ratio_dup1st_5thR_bait_(+)_REVERSE	1551	1600	-1.874755e-03	-	.	NM_007499.1|_1st_of_duplicate;MMUS99P000060798;1
NM_007499	NimbleScan	ratio_dup1st_5thR_bait_(+)_REVERSE	851	900	-3.253033e-01	-	.	NM_007499.1|_1st_of_duplicate;MMUS99P000060784;1
NM_007499	NimbleScan	ratio_dup1st_5thR_bait_(+)_REVERSE	5751	5800	-3.896034e-01	-	.	NM_007499.1|_1st_of_duplicate;MMUS99P000060882;1
NM_007499	NimbleScan	ratio_dup1st_5thR_bait_(+)_REVERSE	4301	4350	5.794144e-01	-	.	NM_007499.1|_1st_of_duplicate;MMUS99P000060853;1
NM_007499	NimbleScan	ratio_dup1st_5thR_bait_(+)_REVERSE	4351	4400	-7.180217e-01	-	.	NM_007499.1|_1st_of_duplicate;MMUS99P000060854;1
NM_007499	NimbleScan	ratio_dup1st_5thR_bait_(+)_REVERSE	701	750	-4.844246e-01	-	.	NM_007499.1|_1st_of_duplicate;MMUS99P000060781;1
NM_007499	NimbleScan	ratio_dup1st_5thR_bait_(+)_REVERSE	3601	3650	-2.953572e-01	-	.	NM_007499.1|_1st_of_duplicate;MMUS99P000060839;1
NM_007499	NimbleScan	ratio_dup1st_5thR_bait_(+)_REVERSE	7651	7700	4.159437e-01	-	.	NM_007499.1|_1st_of_duplicate;MMUS99P000060920;1
NM_007499	NimbleScan	ratio_dup1st_5thR_bait_(+)_REVERSE	6551	6600	-4.849356e-01	-	.	NM_007499.1|_1st_of_duplicate;MMUS99P000060898;1
NM_007499	NimbleScan	ratio_dup1st_5thR_bait_(+)_REVERSE	8701	8750	2.813525e-01	-	.	NM_007499.1|_1st_of_duplicate;MMUS99P000060941;1
NM_007499	NimbleScan	ratio_dup1st_5thR_bait_(+)_REVERSE	5801	5850	-8.333731e-01	-	.	NM_007499.1|_1st_of_duplicate;MMUS99P000060883;1
NM_007499	NimbleScan	ratio_dup1st_5thR_bait_(+)_REVERSE	8251	8300	-1.156778e+00	-	.	NM_007499.1|_1st_of_duplicate;MMUS99P000060932;1
NM_007499	NimbleScan	ratio_dup1st_5thR_bait_(+)_REVERSE	6901	6950	-2.738790e-01	-	.	NM_007499.1|_1st_of_duplicate;MMUS99P000060905;1
NM_007499	NimbleScan	ratio_dup1st_5thR_bait_(+)_REVERSE	2151	2200	-4.243388e-01	-	.	NM_007499.1|_1st_of_duplicate;MMUS99P000060810;1
NM_007499	NimbleScan	ratio_dup1st_5thR_bait_(+)_REVERSE	401	450	-4.046735e-01	-	.	NM_007499.1|_1st_of_duplicate;MMUS99P000060775;1
NM_007499	NimbleScan	ratio_dup1st_5thR_bait_(+)_REVERSE	1751	1800	5.138177e-01	-	.	NM_007499.1|_1st_of_duplicate;MMUS99P000060802;1
NM_007499	NimbleScan	ratio_dup1st_5thR_bait_(+)_REVERSE	7101	7150	-1.026071e-01	-	.	NM_007499.1|_1st_of_duplicate;MMUS99P000060909;1
NM_007499	NimbleScan	ratio_dup1st_5thR_bait_(+)_REVERSE	251	300	4.062697e-01	-	.	NM_007499.1|_1st_of_duplicate;MMUS99P000060772;1
NM_007499	NimbleScan	ratio_dup1st_5thR_bait_(+)_REVERSE	8951	9000	-1.073693e+00	-	.	NM_007499.1|_1st_of_duplicate;MMUS99P000060946;1
NM_007499	NimbleScan	ratio_dup1st_5thR_bait_(+)_REVERSE	9201	9250	-5.379626e-01	-	.	NM_007499.1|_1st_of_duplicate;MMUS99P000060951;1
NM_007499	NimbleScan	ratio_dup1st_5thR_bait_(+)_REVERSE	2201	2250	-2.575598e-01	-	.	NM_007499.1|_1st_of_duplicate;MMUS99P000060811;1
NM_007499	NimbleScan	ratio_dup1st_5thR_bait_(+)_REVERSE	5501	5550	1.011926e+00	-	.	NM_007499.1|_1st_of_duplicate;MMUS99P000060877;1
NM_007499	NimbleScan	ratio_dup1st_5thR_bait_(+)_REVERSE	7351	7400	1.063469e+00	-	.	NM_007499.1|_1st_of_duplicate;MMUS99P000060914;1
NM_007499	NimbleScan	ratio_dup1st_5thR_bait_(+)_REVERSE	7251	7300	-7.931212e-03	-	.	NM_007499.1|_1st_of_duplicate;MMUS99P000060912;1
NM_007499	NimbleScan	ratio_dup1st_5thR_bait_(+)_REVERSE	1201	1250	3.352571e-01	-	.	NM_007499.1|_1st_of_duplicate;MMUS99P000060791;1
NM_007499	NimbleScan	ratio_dup1st_5thR_bait_(+)_REVERSE	8401	8450	1.185039e+00	-	.	NM_007499.1|_1st_of_duplicate;MMUS99P000060935;1
NM_007499	NimbleScan	ratio_dup1st_5thR_bait_(+)_REVERSE	1101	1150	-8.661494e-02	-	.	NM_007499.1|_1st_of_duplicate;MMUS99P000060789;1
NM_007499	NimbleScan	ratio_dup1st_5thR_bait_(+)_REVERSE	3851	3900	9.320306e-02	-	.	NM_007499.1|_1st_of_duplicate;MMUS99P000060844;1
NM_007499	NimbleScan	ratio_dup1st_5thR_bait_(+)_REVERSE	5201	5250	5.640493e-01	-	.	NM_007499.1|_1st_of_duplicate;MMUS99P000060871;1
NM_007499	NimbleScan	ratio_dup1st_5thR_bait_(+)_REVERSE	5701	5750	1.862819e-01	-	.	NM_007499.1|_1st_of_duplicate;MMUS99P000060881;1
NM_007499	NimbleScan	ratio_dup1st_5thR_bait_(+)_REVERSE	1501	1550	-4.587179e-01	-	.	NM_007499.1|_1st_of_duplicate;MMUS99P000060797;1
NM_007499	NimbleScan	ratio_dup1st_5thR_bait_(+)_REVERSE	8051	8100	-1.255654e+00	-	.	NM_007499.1|_1st_of_duplicate;MMUS99P000060928;1
NM_007499	NimbleScan	ratio_dup1st_5thR_bait_(+)_REVERSE	6151	6200	7.755270e-01	-	.	NM_007499.1|_1st_of_duplicate;MMUS99P000060890;1
NM_007499	NimbleScan	ratio_dup1st_5thR_bait_(+)_REVERSE	4901	4950	2.264377e-01	-	.	NM_007499.1|_1st_of_duplicate;MMUS99P000060865;1
NM_007499	NimbleScan	ratio_dup1st_5thR_bait_(+)_REVERSE	8751	8800	6.208629e-01	-	.	NM_007499.1|_1st_of_duplicate;MMUS99P000060942;1
NM_007499	NimbleScan	ratio_dup1st_5thR_bait_(+)_REVERSE	4751	4800	-1.387659e-01	-	.	NM_007499.1|_1st_of_duplicate;MMUS99P000060862;1
NM_007499	NimbleScan	ratio_dup1st_5thR_bait_(+)_REVERSE	5551	5600	-2.284946e-01	-	.	NM_007499.1|_1st_of_duplicate;MMUS99P000060878;1
NM_007499	NimbleScan	ratio_dup1st_5thR_bait_(+)_REVERSE	8551	8600	-5.223843e-01	-	.	NM_007499.1|_1st_of_duplicate;MMUS99P000060938;1
NM_007499	NimbleScan	ratio_dup1st_5thR_bait_(+)_REVERSE	1001	1050	5.930909e-01	-	.	NM_007499.1|_1st_of_duplicate;MMUS99P000060787;1
NM_007499	NimbleScan	ratio_dup1st_5thR_bait_(+)_REVERSE	9001	9050	3.695723e-01	-	.	NM_007499.1|_1st_of_duplicate;MMUS99P000060947;1
NM_007499	NimbleScan	ratio_dup1st_5thR_bait_(+)_REVERSE	6701	6750	3.202474e-01	-	.	NM_007499.1|_1st_of_duplicate;MMUS99P000060901;1
NM_007499	NimbleScan	ratio_dup1st_5thR_bait_(+)_REVERSE	7501	7550	-6.446018e-01	-	.	NM_007499.1|_1st_of_duplicate;MMUS99P000060917;1
NM_007499	NimbleScan	ratio_dup1st_5thR_bait_(+)_REVERSE	7801	7850	5.691699e-02	-	.	NM_007499.1|_1st_of_duplicate;MMUS99P000060923;1
NM_007499	NimbleScan	ratio_dup1st_5thR_bait_(+)_REVERSE	1301	1350	-1.169871e-01	-	.	NM_007499.1|_1st_of_duplicate;MMUS99P000060793;1
NM_007499	NimbleScan	ratio_dup1st_5thR_bait_(+)_REVERSE	6751	6800	5.763678e-01	-	.	NM_007499.1|_1st_of_duplicate;MMUS99P000060902;1
NM_007499	NimbleScan	ratio_dup1st_5thR_bait_(+)_REVERSE	3451	3500	-4.221701e-01	-	.	NM_007499.1|_1st_of_duplicate;MMUS99P000060836;1
NM_007499	NimbleScan	ratio_dup1st_5thR_bait_(+)_REVERSE	1851	1900	-4.199568e-01	-	.	NM_007499.1|_1st_of_duplicate;MMUS99P000060804;1
NM_007499	NimbleScan	ratio_dup1st_5thR_bait_(+)_REVERSE	4801	4850	2.081668e-01	-	.	NM_007499.1|_1st_of_duplicate;MMUS99P000060863;1
NM_007499	NimbleScan	ratio_dup1st_5thR_bait_(+)_REVERSE	4651	4700	2.083464e-01	-	.	NM_007499.1|_1st_of_duplicate;MMUS99P000060860;1
NM_007499	NimbleScan	ratio_dup1st_5thR_bait_(+)_REVERSE	1651	1700	-6.169299e-02	-	.	NM_007499.1|_1st_of_duplicate;MMUS99P000060800;1
NM_007499	NimbleScan	ratio_dup1st_5thR_bait_(+)_REVERSE	2351	2400	-1.140789e-01	-	.	NM_007499.1|_1st_of_duplicate;MMUS99P000060814;1
NM_007499	NimbleScan	ratio_dup1st_5thR_bait_(+)_REVERSE	4051	4100	-6.862492e-02	-	.	NM_007499.1|_1st_of_duplicate;MMUS99P000060848;1
NM_007499	NimbleScan	ratio_dup1st_5thR_bait_(+)_REVERSE	3501	3550	-8.100820e-01	-	.	NM_007499.1|_1st_of_duplicate;MMUS99P000060837;1
NM_007499	NimbleScan	ratio_dup1st_5thR_bait_(+)_REVERSE	8351	8400	1.583598e-01	-	.	NM_007499.1|_1st_of_duplicate;MMUS99P000060934;1
NM_007499	NimbleScan	ratio_dup1st_5thR_bait_(+)_REVERSE	1051	1100	-5.057574e-01	-	.	NM_007499.1|_1st_of_duplicate;MMUS99P000060788;1
NM_007499	NimbleScan	ratio_dup1st_5thR_bait_(+)_REVERSE	2751	2800	4.298033e-02	-	.	NM_007499.1|_1st_of_duplicate;MMUS99P000060822;1
NM_007499	NimbleScan	ratio_dup1st_5thR_bait_(+)_REVERSE	9551	9600	-5.668433e+00	-	.	NM_007499.1|_1st_of_duplicate;MMUS99P000060958;1
NM_007499	NimbleScan	ratio_dup1st_5thR_bait_(+)_REVERSE	8801	8850	6.773956e-01	-	.	NM_007499.1|_1st_of_duplicate;MMUS99P000060943;1
NM_007499	NimbleScan	ratio_dup1st_5thR_bait_(+)_REVERSE	4101	4150	8.632213e-02	-	.	NM_007499.1|_1st_of_duplicate;MMUS99P000060849;1
NM_007499	NimbleScan	ratio_dup1st_5thR_bait_(+)_REVERSE	51	100	-1.333614e+00	-	.	NM_007499.1|_1st_of_duplicate;MMUS99P000060768;1
NM_007499	NimbleScan	ratio_dup1st_5thR_bait_(+)_REVERSE	751	800	-1.927345e+00	-	.	NM_007499.1|_1st_of_duplicate;MMUS99P000060782;1
NM_007499	NimbleScan	ratio_dup1st_5thR_bait_(+)_REVERSE	9501	9550	6.514487e-02	-	.	NM_007499.1|_1st_of_duplicate;MMUS99P000060957;1
NM_007499	NimbleScan	ratio_dup1st_5thR_bait_(+)_REVERSE	3301	3350	-1.211530e-01	-	.	NM_007499.1|_1st_of_duplicate;MMUS99P000060833;1
NM_007499	NimbleScan	ratio_dup1st_5thR_bait_(+)_REVERSE	5151	5200	-2.690632e-01	-	.	NM_007499.1|_1st_of_duplicate;MMUS99P000060870;1
NM_007499	NimbleScan	ratio_dup1st_5thR_bait_(+)_REVERSE	3751	3800	-5.757369e-01	-	.	NM_007499.1|_1st_of_duplicate;MMUS99P000060842;1
NM_007499	NimbleScan	ratio_dup1st_5thR_bait_(+)_REVERSE	9251	9300	-6.736718e-01	-	.	NM_007499.1|_1st_of_duplicate;MMUS99P000060952;1
NM_007499	NimbleScan	ratio_dup1st_5thR_bait_(+)_REVERSE	4551	4600	-1.545791e-01	-	.	NM_007499.1|_1st_of_duplicate;MMUS99P000060858;1
NM_007499	NimbleScan	ratio_dup1st_5thR_bait_(+)_REVERSE	2701	2750	-4.541105e-01	-	.	NM_007499.1|_1st_of_duplicate;MMUS99P000060821;1
NM_007499	NimbleScan	ratio_dup1st_5thR_bait_(+)_REVERSE	3651	3700	2.158307e-01	-	.	NM_007499.1|_1st_of_duplicate;MMUS99P000060840;1
NM_007499	NimbleScan	ratio_dup1st_5thR_bait_(+)_REVERSE	101	150	1.741795e-01	-	.	NM_007499.1|_1st_of_duplicate;MMUS99P000060769;1
NM_007499	NimbleScan	ratio_dup1st_5thR_bait_(+)_REVERSE	4251	4300	-2.936571e-01	-	.	NM_007499.1|_1st_of_duplicate;MMUS99P000060852;1
NM_007499	NimbleScan	ratio_dup1st_5thR_bait_(+)_REVERSE	3251	3300	-1.873522e-01	-	.	NM_007499.1|_1st_of_duplicate;MMUS99P000060832;1
NM_007499	NimbleScan	ratio_dup1st_5thR_bait_(+)_REVERSE	3151	3200	-2.147377e-01	-	.	NM_007499.1|_1st_of_duplicate;MMUS99P000060830;1
NM_007499	NimbleScan	ratio_dup1st_5thR_bait_(+)_REVERSE	9051	9100	5.662239e-02	-	.	NM_007499.1|_1st_of_duplicate;MMUS99P000060948;1
NM_007499	NimbleScan	ratio_dup1st_5thR_bait_(+)_REVERSE	951	1000	-7.435971e-01	-	.	NM_007499.1|_1st_of_duplicate;MMUS99P000060786;1
NM_007499	NimbleScan	ratio_dup1st_5thR_bait_(+)_REVERSE	4401	4450	2.350709e-01	-	.	NM_007499.1|_1st_of_duplicate;MMUS99P000060855;1
NM_007499	NimbleScan	ratio_dup1st_5thR_bait_(+)_REVERSE	4951	5000	-7.589340e-03	-	.	NM_007499.1|_1st_of_duplicate;MMUS99P000060866;1
NM_007499	NimbleScan	ratio_dup1st_5thR_bait_(+)_REVERSE	7951	8000	6.249546e-01	-	.	NM_007499.1|_1st_of_duplicate;MMUS99P000060926;1
NM_007499	NimbleScan	ratio_dup1st_5thR_bait_(+)_REVERSE	6501	6550	-3.436508e-01	-	.	NM_007499.1|_1st_of_duplicate;MMUS99P000060897;1
NM_007499	NimbleScan	ratio_dup1st_5thR_bait_(+)_REVERSE	5451	5500	-4.390521e-01	-	.	NM_007499.1|_1st_of_duplicate;MMUS99P000060876;1
NM_007499	NimbleScan	ratio_dup1st_5thR_bait_(+)_REVERSE	5051	5100	4.510460e-01	-	.	NM_007499.1|_1st_of_duplicate;MMUS99P000060868;1
NM_007499	NimbleScan	ratio_dup1st_5thR_bait_(+)_REVERSE	5251	5300	-3.719043e-01	-	.	NM_007499.1|_1st_of_duplicate;MMUS99P000060872;1
NM_007499	NimbleScan	ratio_dup1st_5thR_bait_(+)_REVERSE	7451	7500	1.171696e-01	-	.	NM_007499.1|_1st_of_duplicate;MMUS99P000060916;1
NM_007499	NimbleScan	ratio_dup1st_5thR_bait_(+)_REVERSE	2901	2950	-4.044111e-01	-	.	NM_007499.1|_1st_of_duplicate;MMUS99P000060825;1
NM_007499	NimbleScan	ratio_dup1st_5thR_bait_(+)_REVERSE	2951	3000	-1.846596e-01	-	.	NM_007499.1|_1st_of_duplicate;MMUS99P000060826;1
NM_007499	NimbleScan	ratio_dup1st_5thR_bait_(+)_REVERSE	4451	4500	1.884486e-01	-	.	NM_007499.1|_1st_of_duplicate;MMUS99P000060856;1
NM_007499	NimbleScan	ratio_dup1st_5thR_bait_(+)_REVERSE	7051	7100	-9.837693e-01	-	.	NM_007499.1|_1st_of_duplicate;MMUS99P000060908;1
NM_007499	NimbleScan	ratio_dup1st_5thR_bait_(+)_REVERSE	3051	3100	9.083636e-01	-	.	NM_007499.1|_1st_of_duplicate;MMUS99P000060828;1
NM_007499	NimbleScan	ratio_dup1st_5thR_bait_(+)_REVERSE	6451	6500	-6.318995e-01	-	.	NM_007499.1|_1st_of_duplicate;MMUS99P000060896;1
NM_007499	NimbleScan	ratio_dup1st_5thR_bait_(+)_REVERSE	8851	8900	6.962794e-02	-	.	NM_007499.1|_1st_of_duplicate;MMUS99P000060944;1
NM_007499	NimbleScan	ratio_dup1st_5thR_bait_(+)_REVERSE	3351	3400	-7.000285e-02	-	.	NM_007499.1|_1st_of_duplicate;MMUS99P000060834;1
NM_007499	NimbleScan	ratio_dup1st_5thR_bait_(+)_REVERSE	9301	9350	-5.038201e-01	-	.	NM_007499.1|_1st_of_duplicate;MMUS99P000060953;1
NM_007499	NimbleScan	ratio_dup1st_5thR_bait_(+)_REVERSE	1	50	-3.569880e-01	-	.	NM_007499.1|_1st_of_duplicate;MMUS99P000060767;1
NM_007499	NimbleScan	ratio_dup1st_5thR_bait_(+)_REVERSE	7901	7950	1.983437e+00	-	.	NM_007499.1|_1st_of_duplicate;MMUS99P000060925;1
NM_007499	NimbleScan	ratio_dup1st_5thR_bait_(+)_REVERSE	501	550	3.196869e-01	-	.	NM_007499.1|_1st_of_duplicate;MMUS99P000060777;1
NM_007499	NimbleScan	ratio_dup1st_5thR_bait_(+)_REVERSE	5951	6000	1.019020e-01	-	.	NM_007499.1|_1st_of_duplicate;MMUS99P000060886;1
NM_007499	NimbleScan	ratio_dup1st_5thR_bait_(+)_REVERSE	8301	8350	4.623277e-01	-	.	NM_007499.1|_1st_of_duplicate;MMUS99P000060933;1
NM_007499	NimbleScan	ratio_dup1st_5thR_bait_(+)_REVERSE	9401	9450	-3.854447e-01	-	.	NM_007499.1|_1st_of_duplicate;MMUS99P000060955;1
NM_007499	NimbleScan	ratio_dup1st_5thR_bait_(+)_REVERSE	6401	6450	1.052332e+00	-	.	NM_007499.1|_1st_of_duplicate;MMUS99P000060895;1
NM_007499	NimbleScan	ratio_dup1st_5thR_bait_(+)_REVERSE	5601	5650	-1.420958e-01	-	.	NM_007499.1|_1st_of_duplicate;MMUS99P000060879;1
NM_007499	NimbleScan	ratio_dup1st_5thR_bait_(+)_REVERSE	651	700	-3.632687e-02	-	.	NM_007499.1|_1st_of_duplicate;MMUS99P000060780;1
NM_007499	NimbleScan	ratio_dup1st_5thR_bait_(+)_REVERSE	6001	6050	-8.326416e-01	-	.	NM_007499.1|_1st_of_duplicate;MMUS99P000060887;1
NM_007499	NimbleScan	ratio_dup1st_5thR_bait_(+)_REVERSE	5301	5350	-2.028911e-01	-	.	NM_007499.1|_1st_of_duplicate;MMUS99P000060873;1
NM_007499	NimbleScan	ratio_dup1st_5thR_bait_(+)_REVERSE	2251	2300	6.912044e-02	-	.	NM_007499.1|_1st_of_duplicate;MMUS99P000060812;1
NM_007499	NimbleScan	ratio_dup1st_5thR_bait_(+)_REVERSE	8901	8950	1.101879e-01	-	.	NM_007499.1|_1st_of_duplicate;MMUS99P000060945;1
NM_007499	NimbleScan	ratio_dup1st_5thR_bait_(+)_REVERSE	351	400	-1.249040e-01	-	.	NM_007499.1|_1st_of_duplicate;MMUS99P000060774;1
NM_007499	NimbleScan	ratio_dup1st_5thR_bait_(+)_REVERSE	8501	8550	-1.209968e-01	-	.	NM_007499.1|_1st_of_duplicate;MMUS99P000060937;1
NM_007499	NimbleScan	ratio_dup1st_5thR_bait_(+)_REVERSE	2801	2850	-6.404277e-02	-	.	NM_007499.1|_1st_of_duplicate;MMUS99P000060823;1
NM_007499	NimbleScan	ratio_dup1st_5thR_bait_(+)_REVERSE	9151	9200	7.015345e-01	-	.	NM_007499.1|_1st_of_duplicate;MMUS99P000060950;1
NM_007499	NimbleScan	ratio_dup1st_5thR_bait_(+)_REVERSE	3551	3600	-6.976453e-01	-	.	NM_007499.1|_1st_of_duplicate;MMUS99P000060838;1
NM_007499	NimbleScan	ratio_dup1st_5thR_bait_(+)_REVERSE	151	200	-1.466707e+00	-	.	NM_007499.1|_1st_of_duplicate;MMUS99P000060770;1
NM_007499	NimbleScan	ratio_dup1st_5thR_bait_(+)_REVERSE	1251	1300	-3.544295e-01	-	.	NM_007499.1|_1st_of_duplicate;MMUS99P000060792;1
NM_007499	NimbleScan	ratio_dup1st_5thR_bait_(+)_REVERSE	901	950	-1.981461e-01	-	.	NM_007499.1|_1st_of_duplicate;MMUS99P000060785;1
NM_007499	NimbleScan	ratio_dup1st_5thR_bait_(+)_REVERSE	1951	2000	6.894287e-01	-	.	NM_007499.1|_1st_of_duplicate;MMUS99P000060806;1
NM_007499	NimbleScan	ratio_dup1st_5thR_bait_(+)_REVERSE	6651	6700	2.889548e-01	-	.	NM_007499.1|_1st_of_duplicate;MMUS99P000060900;1
NM_007499	NimbleScan	ratio_dup1st_5thR_bait_(+)_REVERSE	2451	2500	-3.273525e-01	-	.	NM_007499.1|_1st_of_duplicate;MMUS99P000060816;1
NM_007499	NimbleScan	ratio_dup1st_5thR_bait_(+)_REVERSE	2001	2050	-3.451017e-01	-	.	NM_007499.1|_1st_of_duplicate;MMUS99P000060807;1
NM_007499	NimbleScan	ratio_dup1st_5thR_bait_(+)_REVERSE	7201	7250	1.037831e+00	-	.	NM_007499.1|_1st_of_duplicate;MMUS99P000060911;1
NM_007499	NimbleScan	ratio_dup1st_5thR_bait_(+)_REVERSE	1401	1450	-1.205984e-01	-	.	NM_007499.1|_1st_of_duplicate;MMUS99P000060795;1
NM_007499	NimbleScan	ratio_dup1st_5thR_bait_(+)_REVERSE	451	500	-1.317613e-01	-	.	NM_007499.1|_1st_of_duplicate;MMUS99P000060776;1
NM_007499	NimbleScan	ratio_dup1st_5thR_bait_(+)_REVERSE	3951	4000	-7.315138e-01	-	.	NM_007499.1|_1st_of_duplicate;MMUS99P000060846;1
NM_007499	NimbleScan	ratio_dup1st_5thR_bait_(+)_REVERSE	1151	1200	-3.311978e-01	-	.	NM_007499.1|_1st_of_duplicate;MMUS99P000060790;1
NM_007499	NimbleScan	ratio_dup1st_5thR_bait_(+)_REVERSE	2851	2900	1.761742e-01	-	.	NM_007499.1|_1st_of_duplicate;MMUS99P000060824;1
NM_007499	NimbleScan	ratio_dup1st_5thR_bait_(+)_REVERSE	5351	5400	-4.227603e-01	-	.	NM_007499.1|_1st_of_duplicate;MMUS99P000060874;1
NM_007499	NimbleScan	ratio_dup1st_5thR_bait_(+)_REVERSE	5101	5150	1.994034e-01	-	.	NM_007499.1|_1st_of_duplicate;MMUS99P000060869;1
NM_007499	NimbleScan	ratio_dup1st_5thR_bait_(+)_REVERSE	1801	1850	9.085061e-01	-	.	NM_007499.1|_1st_of_duplicate;MMUS99P000060803;1
NM_007499	NimbleScan	ratio_dup1st_5thR_bait_(+)_REVERSE	5651	5700	-5.102654e-01	-	.	NM_007499.1|_1st_of_duplicate;MMUS99P000060880;1
NM_007499	NimbleScan	ratio_dup1st_5thR_bait_(+)_REVERSE	6051	6100	-2.347867e-01	-	.	NM_007499.1|_1st_of_duplicate;MMUS99P000060888;1
NM_007499	NimbleScan	ratio_dup1st_5thR_bait_(+)_REVERSE	7301	7350	7.061185e-02	-	.	NM_007499.1|_1st_of_duplicate;MMUS99P000060913;1
NM_007499	NimbleScan	ratio_dup1st_5thR_bait_(+)_REVERSE	6101	6150	8.841247e-01	-	.	NM_007499.1|_1st_of_duplicate;MMUS99P000060889;1
NM_007499	NimbleScan	ratio_dup1st_5thR_bait_(+)_REVERSE	5001	5050	4.171002e-01	-	.	NM_007499.1|_1st_of_duplicate;MMUS99P000060867;1
NM_007499	NimbleScan	ratio_dup1st_5thR_bait_(+)_REVERSE	1701	1750	-1.843401e+00	-	.	NM_007499.1|_1st_of_duplicate;MMUS99P000060801;1
NM_007499	NimbleScan	ratio_dup1st_5thR_bait_(+)_REVERSE	2101	2150	-3.534761e-01	-	.	NM_007499.1|_1st_of_duplicate;MMUS99P000060809;1
NM_007499	NimbleScan	ratio_dup1st_5thR_bait_(+)_REVERSE	4151	4200	2.148008e-01	-	.	NM_007499.1|_1st_of_duplicate;MMUS99P000060850;1
NM_007499	NimbleScan	ratio_dup1st_5thR_bait_(+)_REVERSE	4201	4250	3.337420e-02	-	.	NM_007499.1|_1st_of_duplicate;MMUS99P000060851;1
NM_007499	NimbleScan	ratio_dup1st_5thR_bait_(+)_REVERSE	3201	3250	6.886463e-02	-	.	NM_007499.1|_1st_of_duplicate;MMUS99P000060831;1
NM_007499	NimbleScan	ratio_dup1st_5thR_bait_(+)_REVERSE	2501	2550	2.978879e-01	-	.	NM_007499.1|_1st_of_duplicate;MMUS99P000060817;1
NM_007499	NimbleScan	ratio_dup1st_5thR_bait_(+)_REVERSE	201	250	-1.853753e-01	-	.	NM_007499.1|_1st_of_duplicate;MMUS99P000060771;1
NM_007499	NimbleScan	ratio_dup1st_5thR_bait_(+)_REVERSE	8001	8050	-2.222254e+00	-	.	NM_007499.1|_1st_of_duplicate;MMUS99P000060927;1
NM_007499	NimbleScan	ratio_dup1st_5thR_bait_(+)_REVERSE	801	850	2.449388e-01	-	.	NM_007499.1|_1st_of_duplicate;MMUS99P000060783;1
NM_007499	NimbleScan	ratio_dup1st_5thR_bait_(+)_REVERSE	7401	7450	-1.612531e+00	-	.	NM_007499.1|_1st_of_duplicate;MMUS99P000060915;1
NM_007499	NimbleScan	ratio_dup1st_5thR_bait_(+)_REVERSE	3001	3050	-4.910907e-01	-	.	NM_007499.1|_1st_of_duplicate;MMUS99P000060827;1
NM_007499	NimbleScan	ratio_dup1st_5thR_bait_(+)_REVERSE	4001	4050	2.596831e-01	-	.	NM_007499.1|_1st_of_duplicate;MMUS99P000060847;1
NM_007499	NimbleScan	ratio_dup1st_5thR_bait_(+)_REVERSE	8151	8200	-3.158177e-01	-	.	NM_007499.1|_1st_of_duplicate;MMUS99P000060930;1
NM_007499	NimbleScan	ratio_dup1st_5thR_bait_(+)_REVERSE	3401	3450	7.897382e-01	-	.	NM_007499.1|_1st_of_duplicate;MMUS99P000060835;1
NM_007499	NimbleScan	ratio_dup1st_5thR_bait_(+)_REVERSE	1351	1400	5.236578e-01	-	.	NM_007499.1|_1st_of_duplicate;MMUS99P000060794;1
NM_007499	NimbleScan	ratio_dup1st_5thR_bait_(+)_REVERSE	7701	7750	7.007466e-02	-	.	NM_007499.1|_1st_of_duplicate;MMUS99P000060921;1
NM_007499	NimbleScan	ratio_dup1st_5thR_bait_(+)_REVERSE	6251	6300	-1.336978e-01	-	.	NM_007499.1|_1st_of_duplicate;MMUS99P000060892;1
NM_007499	NimbleScan	ratio_dup1st_5thR_bait_(+)_REVERSE	7151	7200	7.886111e-01	-	.	NM_007499.1|_1st_of_duplicate;MMUS99P000060910;1
NM_007499	NimbleScan	ratio_dup1st_5thR_bait_(+)_REVERSE	8601	8650	-7.149692e-02	-	.	NM_007499.1|_1st_of_duplicate;MMUS99P000060939;1
NM_007499	NimbleScan	ratio_dup1st_5thR_bait_(+)_REVERSE	7001	7050	3.150791e-02	-	.	NM_007499.1|_1st_of_duplicate;MMUS99P000060907;1
NM_007499	NimbleScan	ratio_dup1st_5thR_bait_(+)_REVERSE	7851	7900	1.621126e+00	-	.	NM_007499.1|_1st_of_duplicate;MMUS99P000060924;1
NM_007499	NimbleScan	ratio_dup1st_5thR_bait_(+)_REVERSE	2651	2700	-1.442660e-01	-	.	NM_007499.1|_1st_of_duplicate;MMUS99P000060820;1
NM_007499	NimbleScan	ratio_dup1st_5thR_bait_(+)_REVERSE	2401	2450	-3.869463e-01	-	.	NM_007499.1|_1st_of_duplicate;MMUS99P000060815;1
NM_007499	NimbleScan	ratio_dup1st_5thR_bait_(+)_REVERSE	6351	6400	-1.081566e+00	-	.	NM_007499.1|_1st_of_duplicate;MMUS99P000060894;1
NM_007499	NimbleScan	ratio_dup1st_5thR_bait_(+)_REVERSE	9451	9500	-3.398901e-01	-	.	NM_007499.1|_1st_of_duplicate;MMUS99P000060956;1
NM_007499	NimbleScan	ratio_dup1st_5thR_bait_(+)_REVERSE	3801	3850	-4.142927e-01	-	.	NM_007499.1|_1st_of_duplicate;MMUS99P000060843;1
NM_007499	NimbleScan	ratio_dup1st_5thR_bait_(+)_REVERSE	7601	7650	2.150021e-01	-	.	NM_007499.1|_1st_of_duplicate;MMUS99P000060919;1
NM_007499	NimbleScan	ratio_dup1st_5thR_bait_(+)_REVERSE	6801	6850	-6.779383e-02	-	.	NM_007499.1|_1st_of_duplicate;MMUS99P000060903;1
NM_007499	NimbleScan	ratio_dup1st_5thR_bait_(+)_REVERSE	9101	9150	8.480030e-01	-	.	NM_007499.1|_1st_of_duplicate;MMUS99P000060949;1
NM_007499	NimbleScan	ratio_dup1st_5thR_bait_(+)_REVERSE	8651	8700	-8.416593e-01	-	.	NM_007499.1|_1st_of_duplicate;MMUS99P000060940;1
NM_007499	NimbleScan	ratio_dup1st_5thR_bait_(+)_REVERSE	7751	7800	8.951705e-02	-	.	NM_007499.1|_1st_of_duplicate;MMUS99P000060922;1
NM_007499	NimbleScan	ratio_dup1st_5thR_bait_(+)_REVERSE	5901	5950	2.130141e-01	-	.	NM_007499.1|_1st_of_duplicate;MMUS99P000060885;1
NM_007499	NimbleScan	ratio_dup1st_5thR_bait_(+)_REVERSE	1901	1950	-2.428658e-01	-	.	NM_007499.1|_1st_of_duplicate;MMUS99P000060805;1
NM_007499	NimbleScan	ratio_dup1st_5thR_bait_(+)_REVERSE	9351	9400	-2.584278e-02	-	.	NM_007499.1|_1st_of_duplicate;MMUS99P000060954;1
NM_007500	NimbleScan	ratio_dup1st_5thR_bait_(+)_REVERSE	652	701	2.657183e+00	-	.	NM_007500.2|_1st_of_duplicate;MMUS99P000016946;1
NM_007500	NimbleScan	ratio_dup1st_5thR_bait_(+)_REVERSE	852	901	6.179483e-02	-	.	NM_007500.2|_1st_of_duplicate;MMUS99P000016950;1
NM_007500	NimbleScan	ratio_dup1st_5thR_bait_(+)_REVERSE	102	151	-4.024652e-01	-	.	NM_007500.2|_1st_of_duplicate;MMUS99P000016935;1
NM_007500	NimbleScan	ratio_dup1st_5thR_bait_(+)_REVERSE	1802	1851	-4.040908e-03	-	.	NM_007500.2|_1st_of_duplicate;MMUS99P000016969;1
NM_007500	NimbleScan	ratio_dup1st_5thR_bait_(+)_REVERSE	1252	1301	-7.448838e-01	-	.	NM_007500.2|_1st_of_duplicate;MMUS99P000016958;1
NM_007500	NimbleScan	ratio_dup1st_5thR_bait_(+)_REVERSE	1302	1351	7.187564e-01	-	.	NM_007500.2|_1st_of_duplicate;MMUS99P000016959;1
NM_007500	NimbleScan	ratio_dup1st_5thR_bait_(+)_REVERSE	202	251	1.999229e+00	-	.	NM_007500.2|_1st_of_duplicate;MMUS99P000016937;1
NM_007500	NimbleScan	ratio_dup1st_5thR_bait_(+)_REVERSE	1602	1651	-2.542782e-01	-	.	NM_007500.2|_1st_of_duplicate;MMUS99P000016965;1
NM_007500	NimbleScan	ratio_dup1st_5thR_bait_(+)_REVERSE	1702	1751	-5.157816e-01	-	.	NM_007500.2|_1st_of_duplicate;MMUS99P000016967;1
NM_007500	NimbleScan	ratio_dup1st_5thR_bait_(+)_REVERSE	1	50	-8.524578e-01	-	.	NM_007500.2|_1st_of_duplicate;MMUS99P000016933;1
NM_007500	NimbleScan	ratio_dup1st_5thR_bait_(+)_REVERSE	1452	1501	-4.261720e-01	-	.	NM_007500.2|_1st_of_duplicate;MMUS99P000016962;1
NM_007500	NimbleScan	ratio_dup1st_5thR_bait_(+)_REVERSE	1552	1601	-5.577994e-01	-	.	NM_007500.2|_1st_of_duplicate;MMUS99P000016964;1
NM_007500	NimbleScan	ratio_dup1st_5thR_bait_(+)_REVERSE	152	201	-2.620849e-02	-	.	NM_007500.2|_1st_of_duplicate;MMUS99P000016936;1
NM_007500	NimbleScan	ratio_dup1st_5thR_bait_(+)_REVERSE	1752	1801	-3.088909e-01	-	.	NM_007500.2|_1st_of_duplicate;MMUS99P000016968;1
NM_007500	NimbleScan	ratio_dup1st_5thR_bait_(+)_REVERSE	1952	2001	-1.883646e-01	-	.	NM_007500.2|_1st_of_duplicate;MMUS99P000016972;1
NM_007500	NimbleScan	ratio_dup1st_5thR_bait_(+)_REVERSE	1052	1101	-4.145914e-01	-	.	NM_007500.2|_1st_of_duplicate;MMUS99P000016954;1
NM_007500	NimbleScan	ratio_dup1st_5thR_bait_(+)_REVERSE	502	551	-2.118864e-01	-	.	NM_007500.2|_1st_of_duplicate;MMUS99P000016943;1
NM_007500	NimbleScan	ratio_dup1st_5thR_bait_(+)_REVERSE	452	501	8.467112e-01	-	.	NM_007500.2|_1st_of_duplicate;MMUS99P000016942;1
NM_007500	NimbleScan	ratio_dup1st_5thR_bait_(+)_REVERSE	1402	1451	7.006834e-01	-	.	NM_007500.2|_1st_of_duplicate;MMUS99P000016961;1
NM_007500	NimbleScan	ratio_dup1st_5thR_bait_(+)_REVERSE	302	351	-1.602229e-01	-	.	NM_007500.2|_1st_of_duplicate;MMUS99P000016939;1
NM_007500	NimbleScan	ratio_dup1st_5thR_bait_(+)_REVERSE	1502	1551	-2.197730e-01	-	.	NM_007500.2|_1st_of_duplicate;MMUS99P000016963;1
NM_007500	NimbleScan	ratio_dup1st_5thR_bait_(+)_REVERSE	552	601	1.003673e+00	-	.	NM_007500.2|_1st_of_duplicate;MMUS99P000016944;1
NM_007500	NimbleScan	ratio_dup1st_5thR_bait_(+)_REVERSE	952	1001	6.834921e-01	-	.	NM_007500.2|_1st_of_duplicate;MMUS99P000016952;1
NM_007500	NimbleScan	ratio_dup1st_5thR_bait_(+)_REVERSE	602	651	-5.172368e-01	-	.	NM_007500.2|_1st_of_duplicate;MMUS99P000016945;1
NM_007500	NimbleScan	ratio_dup1st_5thR_bait_(+)_REVERSE	1002	1051	-3.879298e-01	-	.	NM_007500.2|_1st_of_duplicate;MMUS99P000016953;1
NM_007500	NimbleScan	ratio_dup1st_5thR_bait_(+)_REVERSE	2002	2051	-5.419285e-01	-	.	NM_007500.2|_1st_of_duplicate;MMUS99P000016973;1
NM_007500	NimbleScan	ratio_dup1st_5thR_bait_(+)_REVERSE	1152	1201	1.843850e-01	-	.	NM_007500.2|_1st_of_duplicate;MMUS99P000016956;1
NM_007500	NimbleScan	ratio_dup1st_5thR_bait_(+)_REVERSE	1852	1901	-1.145807e-01	-	.	NM_007500.2|_1st_of_duplicate;MMUS99P000016970;1
NM_007500	NimbleScan	ratio_dup1st_5thR_bait_(+)_REVERSE	252	301	-3.966628e-01	-	.	NM_007500.2|_1st_of_duplicate;MMUS99P000016938;1
NM_007500	NimbleScan	ratio_dup1st_5thR_bait_(+)_REVERSE	1102	1151	7.982486e-02	-	.	NM_007500.2|_1st_of_duplicate;MMUS99P000016955;1
NM_007500	NimbleScan	ratio_dup1st_5thR_bait_(+)_REVERSE	1352	1401	3.255636e-01	-	.	NM_007500.2|_1st_of_duplicate;MMUS99P000016960;1
NM_007500	NimbleScan	ratio_dup1st_5thR_bait_(+)_REVERSE	2052	2101	-2.787528e-01	-	.	NM_007500.2|_1st_of_duplicate;MMUS99P000016974;1
NM_007500	NimbleScan	ratio_dup1st_5thR_bait_(+)_REVERSE	802	851	-6.946258e-02	-	.	NM_007500.2|_1st_of_duplicate;MMUS99P000016949;1
NM_007500	NimbleScan	ratio_dup1st_5thR_bait_(+)_REVERSE	1902	1951	-6.455795e-01	-	.	NM_007500.2|_1st_of_duplicate;MMUS99P000016971;1
NM_007500	NimbleScan	ratio_dup1st_5thR_bait_(+)_REVERSE	1652	1701	-1.358230e+00	-	.	NM_007500.2|_1st_of_duplicate;MMUS99P000016966;1
NM_007500	NimbleScan	ratio_dup1st_5thR_bait_(+)_REVERSE	1202	1251	4.315474e-01	-	.	NM_007500.2|_1st_of_duplicate;MMUS99P000016957;1
NM_007500	NimbleScan	ratio_dup1st_5thR_bait_(+)_REVERSE	702	751	1.246282e-01	-	.	NM_007500.2|_1st_of_duplicate;MMUS99P000016947;1
NM_007500	NimbleScan	ratio_dup1st_5thR_bait_(+)_REVERSE	902	951	1.726284e-01	-	.	NM_007500.2|_1st_of_duplicate;MMUS99P000016951;1
NM_007500	NimbleScan	ratio_dup1st_5thR_bait_(+)_REVERSE	402	451	-2.807223e-01	-	.	NM_007500.2|_1st_of_duplicate;MMUS99P000016941;1
NM_007500	NimbleScan	ratio_dup1st_5thR_bait_(+)_REVERSE	752	801	-2.804472e-01	-	.	NM_007500.2|_1st_of_duplicate;MMUS99P000016948;1
NM_007500	NimbleScan	ratio_dup1st_5thR_bait_(+)_REVERSE	352	401	7.066697e-02	-	.	NM_007500.2|_1st_of_duplicate;MMUS99P000016940;1
NM_007500	NimbleScan	ratio_dup1st_5thR_bait_(+)_REVERSE	51	100	5.010744e-01	-	.	NM_007500.2|_1st_of_duplicate;MMUS99P000016934;1
NM_007501	NimbleScan	ratio_dup1st_5thR_bait_(+)_REVERSE	2801	2850	-2.560710e-01	-	.	NM_007501.2|_1st_of_duplicate;MMUS99P000030988;1
NM_007501	NimbleScan	ratio_dup1st_5thR_bait_(+)_REVERSE	3251	3300	-3.667536e-01	-	.	NM_007501.2|_1st_of_duplicate;MMUS99P000030997;1
NM_007501	NimbleScan	ratio_dup1st_5thR_bait_(+)_REVERSE	1651	1700	-4.680306e-01	-	.	NM_007501.2|_1st_of_duplicate;MMUS99P000030965;1
NM_007501	NimbleScan	ratio_dup1st_5thR_bait_(+)_REVERSE	101	150	-1.667487e-01	-	.	NM_007501.2|_1st_of_duplicate;MMUS99P000030934;1
NM_007501	NimbleScan	ratio_dup1st_5thR_bait_(+)_REVERSE	2951	3000	-9.323713e-01	-	.	NM_007501.2|_1st_of_duplicate;MMUS99P000030991;1
NM_007501	NimbleScan	ratio_dup1st_5thR_bait_(+)_REVERSE	3101	3150	-4.479131e-01	-	.	NM_007501.2|_1st_of_duplicate;MMUS99P000030994;1
NM_007501	NimbleScan	ratio_dup1st_5thR_bait_(+)_REVERSE	2651	2700	-4.550450e-01	-	.	NM_007501.2|_1st_of_duplicate;MMUS99P000030985;1
NM_007501	NimbleScan	ratio_dup1st_5thR_bait_(+)_REVERSE	301	350	-5.407690e-02	-	.	NM_007501.2|_1st_of_duplicate;MMUS99P000030938;1
NM_007501	NimbleScan	ratio_dup1st_5thR_bait_(+)_REVERSE	1551	1600	1.105092e+00	-	.	NM_007501.2|_1st_of_duplicate;MMUS99P000030963;1
NM_007501	NimbleScan	ratio_dup1st_5thR_bait_(+)_REVERSE	651	700	-3.696893e-01	-	.	NM_007501.2|_1st_of_duplicate;MMUS99P000030945;1
NM_007501	NimbleScan	ratio_dup1st_5thR_bait_(+)_REVERSE	751	800	-1.523685e-01	-	.	NM_007501.2|_1st_of_duplicate;MMUS99P000030947;1
NM_007501	NimbleScan	ratio_dup1st_5thR_bait_(+)_REVERSE	1851	1900	-3.620675e-01	-	.	NM_007501.2|_1st_of_duplicate;MMUS99P000030969;1
NM_007501	NimbleScan	ratio_dup1st_5thR_bait_(+)_REVERSE	1451	1500	-1.417746e-01	-	.	NM_007501.2|_1st_of_duplicate;MMUS99P000030961;1
NM_007501	NimbleScan	ratio_dup1st_5thR_bait_(+)_REVERSE	1001	1050	-6.043841e-01	-	.	NM_007501.2|_1st_of_duplicate;MMUS99P000030952;1
NM_007501	NimbleScan	ratio_dup1st_5thR_bait_(+)_REVERSE	151	200	-5.881241e-01	-	.	NM_007501.2|_1st_of_duplicate;MMUS99P000030935;1
NM_007501	NimbleScan	ratio_dup1st_5thR_bait_(+)_REVERSE	1	50	8.217584e-01	-	.	NM_007501.2|_1st_of_duplicate;MMUS99P000030932;1
NM_007501	NimbleScan	ratio_dup1st_5thR_bait_(+)_REVERSE	701	750	-3.128883e-01	-	.	NM_007501.2|_1st_of_duplicate;MMUS99P000030946;1
NM_007501	NimbleScan	ratio_dup1st_5thR_bait_(+)_REVERSE	3001	3050	-5.061264e-02	-	.	NM_007501.2|_1st_of_duplicate;MMUS99P000030992;1
NM_007501	NimbleScan	ratio_dup1st_5thR_bait_(+)_REVERSE	1701	1750	-3.769172e-01	-	.	NM_007501.2|_1st_of_duplicate;MMUS99P000030966;1
NM_007501	NimbleScan	ratio_dup1st_5thR_bait_(+)_REVERSE	2101	2150	-4.201444e-01	-	.	NM_007501.2|_1st_of_duplicate;MMUS99P000030974;1
NM_007501	NimbleScan	ratio_dup1st_5thR_bait_(+)_REVERSE	851	900	9.956050e-02	-	.	NM_007501.2|_1st_of_duplicate;MMUS99P000030949;1
NM_007501	NimbleScan	ratio_dup1st_5thR_bait_(+)_REVERSE	2001	2050	-3.496717e-02	-	.	NM_007501.2|_1st_of_duplicate;MMUS99P000030972;1
NM_007501	NimbleScan	ratio_dup1st_5thR_bait_(+)_REVERSE	401	450	4.054086e-01	-	.	NM_007501.2|_1st_of_duplicate;MMUS99P000030940;1
NM_007501	NimbleScan	ratio_dup1st_5thR_bait_(+)_REVERSE	3151	3200	-7.989377e-01	-	.	NM_007501.2|_1st_of_duplicate;MMUS99P000030995;1
NM_007501	NimbleScan	ratio_dup1st_5thR_bait_(+)_REVERSE	801	850	-2.014562e-01	-	.	NM_007501.2|_1st_of_duplicate;MMUS99P000030948;1
NM_007501	NimbleScan	ratio_dup1st_5thR_bait_(+)_REVERSE	2401	2450	-2.465050e-01	-	.	NM_007501.2|_1st_of_duplicate;MMUS99P000030980;1
NM_007501	NimbleScan	ratio_dup1st_5thR_bait_(+)_REVERSE	2751	2800	7.685002e-01	-	.	NM_007501.2|_1st_of_duplicate;MMUS99P000030987;1
NM_007501	NimbleScan	ratio_dup1st_5thR_bait_(+)_REVERSE	951	1000	-3.581571e-01	-	.	NM_007501.2|_1st_of_duplicate;MMUS99P000030951;1
NM_007501	NimbleScan	ratio_dup1st_5thR_bait_(+)_REVERSE	501	550	5.901406e-01	-	.	NM_007501.2|_1st_of_duplicate;MMUS99P000030942;1
NM_007501	NimbleScan	ratio_dup1st_5thR_bait_(+)_REVERSE	2151	2200	-4.200429e-01	-	.	NM_007501.2|_1st_of_duplicate;MMUS99P000030975;1
NM_007501	NimbleScan	ratio_dup1st_5thR_bait_(+)_REVERSE	1951	2000	-9.764566e-01	-	.	NM_007501.2|_1st_of_duplicate;MMUS99P000030971;1
NM_007501	NimbleScan	ratio_dup1st_5thR_bait_(+)_REVERSE	1351	1400	-5.131225e-01	-	.	NM_007501.2|_1st_of_duplicate;MMUS99P000030959;1
NM_007501	NimbleScan	ratio_dup1st_5thR_bait_(+)_REVERSE	601	650	-6.889009e-01	-	.	NM_007501.2|_1st_of_duplicate;MMUS99P000030944;1
NM_007501	NimbleScan	ratio_dup1st_5thR_bait_(+)_REVERSE	1601	1650	-3.314303e-01	-	.	NM_007501.2|_1st_of_duplicate;MMUS99P000030964;1
NM_007501	NimbleScan	ratio_dup1st_5thR_bait_(+)_REVERSE	1801	1850	-3.370151e-01	-	.	NM_007501.2|_1st_of_duplicate;MMUS99P000030968;1
NM_007501	NimbleScan	ratio_dup1st_5thR_bait_(+)_REVERSE	3051	3100	-2.440757e-02	-	.	NM_007501.2|_1st_of_duplicate;MMUS99P000030993;1
NM_007501	NimbleScan	ratio_dup1st_5thR_bait_(+)_REVERSE	1751	1800	-6.134750e-01	-	.	NM_007501.2|_1st_of_duplicate;MMUS99P000030967;1
NM_007501	NimbleScan	ratio_dup1st_5thR_bait_(+)_REVERSE	2851	2900	-3.648550e-01	-	.	NM_007501.2|_1st_of_duplicate;MMUS99P000030989;1
NM_007501	NimbleScan	ratio_dup1st_5thR_bait_(+)_REVERSE	1501	1550	1.368558e+00	-	.	NM_007501.2|_1st_of_duplicate;MMUS99P000030962;1
NM_007501	NimbleScan	ratio_dup1st_5thR_bait_(+)_REVERSE	901	950	3.894868e-02	-	.	NM_007501.2|_1st_of_duplicate;MMUS99P000030950;1
NM_007501	NimbleScan	ratio_dup1st_5thR_bait_(+)_REVERSE	2251	2300	-4.210971e-01	-	.	NM_007501.2|_1st_of_duplicate;MMUS99P000030977;1
NM_007501	NimbleScan	ratio_dup1st_5thR_bait_(+)_REVERSE	551	600	4.815637e-02	-	.	NM_007501.2|_1st_of_duplicate;MMUS99P000030943;1
NM_007501	NimbleScan	ratio_dup1st_5thR_bait_(+)_REVERSE	2601	2650	-1.268240e-01	-	.	NM_007501.2|_1st_of_duplicate;MMUS99P000030984;1
NM_007501	NimbleScan	ratio_dup1st_5thR_bait_(+)_REVERSE	1101	1150	7.344779e-01	-	.	NM_007501.2|_1st_of_duplicate;MMUS99P000030954;1
NM_007501	NimbleScan	ratio_dup1st_5thR_bait_(+)_REVERSE	51	100	8.216425e-01	-	.	NM_007501.2|_1st_of_duplicate;MMUS99P000030933;1
NM_007501	NimbleScan	ratio_dup1st_5thR_bait_(+)_REVERSE	2051	2100	-2.205592e-01	-	.	NM_007501.2|_1st_of_duplicate;MMUS99P000030973;1
NM_007501	NimbleScan	ratio_dup1st_5thR_bait_(+)_REVERSE	351	400	1.187482e+00	-	.	NM_007501.2|_1st_of_duplicate;MMUS99P000030939;1
NM_007501	NimbleScan	ratio_dup1st_5thR_bait_(+)_REVERSE	451	500	3.931552e-01	-	.	NM_007501.2|_1st_of_duplicate;MMUS99P000030941;1
NM_007501	NimbleScan	ratio_dup1st_5thR_bait_(+)_REVERSE	3201	3250	-5.576989e-01	-	.	NM_007501.2|_1st_of_duplicate;MMUS99P000030996;1
NM_007501	NimbleScan	ratio_dup1st_5thR_bait_(+)_REVERSE	1901	1950	-4.755414e-01	-	.	NM_007501.2|_1st_of_duplicate;MMUS99P000030970;1
NM_007501	NimbleScan	ratio_dup1st_5thR_bait_(+)_REVERSE	2351	2400	-2.970658e-01	-	.	NM_007501.2|_1st_of_duplicate;MMUS99P000030979;1
NM_007501	NimbleScan	ratio_dup1st_5thR_bait_(+)_REVERSE	251	300	-1.102541e+00	-	.	NM_007501.2|_1st_of_duplicate;MMUS99P000030937;1
NM_007501	NimbleScan	ratio_dup1st_5thR_bait_(+)_REVERSE	2451	2500	-4.718231e-02	-	.	NM_007501.2|_1st_of_duplicate;MMUS99P000030981;1
NM_007501	NimbleScan	ratio_dup1st_5thR_bait_(+)_REVERSE	1051	1100	1.717567e-01	-	.	NM_007501.2|_1st_of_duplicate;MMUS99P000030953;1
NM_007501	NimbleScan	ratio_dup1st_5thR_bait_(+)_REVERSE	2551	2600	2.617119e-01	-	.	NM_007501.2|_1st_of_duplicate;MMUS99P000030983;1
NM_007501	NimbleScan	ratio_dup1st_5thR_bait_(+)_REVERSE	2701	2750	4.767070e-01	-	.	NM_007501.2|_1st_of_duplicate;MMUS99P000030986;1
NM_007501	NimbleScan	ratio_dup1st_5thR_bait_(+)_REVERSE	2501	2550	-3.065160e-01	-	.	NM_007501.2|_1st_of_duplicate;MMUS99P000030982;1
NM_007501	NimbleScan	ratio_dup1st_5thR_bait_(+)_REVERSE	2201	2250	-7.911403e-02	-	.	NM_007501.2|_1st_of_duplicate;MMUS99P000030976;1
NM_007501	NimbleScan	ratio_dup1st_5thR_bait_(+)_REVERSE	1251	1300	-4.854184e-01	-	.	NM_007501.2|_1st_of_duplicate;MMUS99P000030957;1
NM_007501	NimbleScan	ratio_dup1st_5thR_bait_(+)_REVERSE	1301	1350	5.832646e-01	-	.	NM_007501.2|_1st_of_duplicate;MMUS99P000030958;1
NM_007501	NimbleScan	ratio_dup1st_5thR_bait_(+)_REVERSE	201	250	1.361955e+00	-	.	NM_007501.2|_1st_of_duplicate;MMUS99P000030936;1
NM_007501	NimbleScan	ratio_dup1st_5thR_bait_(+)_REVERSE	2301	2350	-2.804057e-01	-	.	NM_007501.2|_1st_of_duplicate;MMUS99P000030978;1
NM_007501	NimbleScan	ratio_dup1st_5thR_bait_(+)_REVERSE	1151	1200	-3.654900e-01	-	.	NM_007501.2|_1st_of_duplicate;MMUS99P000030955;1
NM_007501	NimbleScan	ratio_dup1st_5thR_bait_(+)_REVERSE	2901	2950	-3.492279e-01	-	.	NM_007501.2|_1st_of_duplicate;MMUS99P000030990;1
NM_007501	NimbleScan	ratio_dup1st_5thR_bait_(+)_REVERSE	1201	1250	-2.971401e-01	-	.	NM_007501.2|_1st_of_duplicate;MMUS99P000030956;1
NM_007501	NimbleScan	ratio_dup1st_5thR_bait_(+)_REVERSE	1401	1450	-8.220214e-01	-	.	NM_007501.2|_1st_of_duplicate;MMUS99P000030960;1
NM_007503	NimbleScan	ratio_dup1st_5thR_bait_(+)_REVERSE	101	150	1.319303e-01	-	.	NM_007503.2|_1st_of_duplicate;MMUS99P000004347;1
NM_007503	NimbleScan	ratio_dup1st_5thR_bait_(+)_REVERSE	1	50	5.584071e-01	-	.	NM_007503.2|_1st_of_duplicate;MMUS99P000004345;1
NM_007503	NimbleScan	ratio_dup1st_5thR_bait_(+)_REVERSE	201	250	6.209850e-01	-	.	NM_007503.2|_1st_of_duplicate;MMUS99P000004349;1
NM_007503	NimbleScan	ratio_dup1st_5thR_bait_(+)_REVERSE	451	500	-3.247232e-01	-	.	NM_007503.2|_1st_of_duplicate;MMUS99P000004354;1
NM_007503	NimbleScan	ratio_dup1st_5thR_bait_(+)_REVERSE	251	300	-3.124355e-01	-	.	NM_007503.2|_1st_of_duplicate;MMUS99P000004350;1
NM_007503	NimbleScan	ratio_dup1st_5thR_bait_(+)_REVERSE	401	450	-7.275083e-01	-	.	NM_007503.2|_1st_of_duplicate;MMUS99P000004353;1
NM_007503	NimbleScan	ratio_dup1st_5thR_bait_(+)_REVERSE	151	200	-1.332107e-01	-	.	NM_007503.2|_1st_of_duplicate;MMUS99P000004348;1
NM_007503	NimbleScan	ratio_dup1st_5thR_bait_(+)_REVERSE	351	400	-1.504570e-01	-	.	NM_007503.2|_1st_of_duplicate;MMUS99P000004352;1
NM_007503	NimbleScan	ratio_dup1st_5thR_bait_(+)_REVERSE	301	350	4.808134e-01	-	.	NM_007503.2|_1st_of_duplicate;MMUS99P000004351;1
NM_007503	NimbleScan	ratio_dup1st_5thR_bait_(+)_REVERSE	51	100	1.722343e-01	-	.	NM_007503.2|_1st_of_duplicate;MMUS99P000004346;1
NM_007511	NimbleScan	ratio_dup1st_5thR_bait_(+)_REVERSE	301	350	1.005196e+00	-	.	NM_007511.1|_1st_of_duplicate;MMUS99P000060965;1
NM_007511	NimbleScan	ratio_dup1st_5thR_bait_(+)_REVERSE	701	750	-1.244447e-02	-	.	NM_007511.1|_1st_of_duplicate;MMUS99P000060973;1
NM_007511	NimbleScan	ratio_dup1st_5thR_bait_(+)_REVERSE	1201	1250	1.952567e+00	-	.	NM_007511.1|_1st_of_duplicate;MMUS99P000060983;1
NM_007511	NimbleScan	ratio_dup1st_5thR_bait_(+)_REVERSE	2101	2150	-4.191083e-01	-	.	NM_007511.1|_1st_of_duplicate;MMUS99P000061001;1
NM_007511	NimbleScan	ratio_dup1st_5thR_bait_(+)_REVERSE	2501	2550	3.674538e-01	-	.	NM_007511.1|_1st_of_duplicate;MMUS99P000061009;1
NM_007511	NimbleScan	ratio_dup1st_5thR_bait_(+)_REVERSE	4801	4850	8.241742e-01	-	.	NM_007511.1|_1st_of_duplicate;MMUS99P000061055;1
NM_007511	NimbleScan	ratio_dup1st_5thR_bait_(+)_REVERSE	1251	1300	-2.449524e-01	-	.	NM_007511.1|_1st_of_duplicate;MMUS99P000060984;1
NM_007511	NimbleScan	ratio_dup1st_5thR_bait_(+)_REVERSE	2201	2250	2.836352e-01	-	.	NM_007511.1|_1st_of_duplicate;MMUS99P000061003;1
NM_007511	NimbleScan	ratio_dup1st_5thR_bait_(+)_REVERSE	951	1000	-4.758705e-01	-	.	NM_007511.1|_1st_of_duplicate;MMUS99P000060978;1
NM_007511	NimbleScan	ratio_dup1st_5thR_bait_(+)_REVERSE	4401	4450	3.478210e-01	-	.	NM_007511.1|_1st_of_duplicate;MMUS99P000061047;1
NM_007511	NimbleScan	ratio_dup1st_5thR_bait_(+)_REVERSE	4751	4800	4.214590e-02	-	.	NM_007511.1|_1st_of_duplicate;MMUS99P000061054;1
NM_007511	NimbleScan	ratio_dup1st_5thR_bait_(+)_REVERSE	2151	2200	7.781830e-02	-	.	NM_007511.1|_1st_of_duplicate;MMUS99P000061002;1
NM_007511	NimbleScan	ratio_dup1st_5thR_bait_(+)_REVERSE	251	300	6.218214e-02	-	.	NM_007511.1|_1st_of_duplicate;MMUS99P000060964;1
NM_007511	NimbleScan	ratio_dup1st_5thR_bait_(+)_REVERSE	3901	3950	4.623964e-01	-	.	NM_007511.1|_1st_of_duplicate;MMUS99P000061037;1
NM_007511	NimbleScan	ratio_dup1st_5thR_bait_(+)_REVERSE	851	900	-2.565528e+00	-	.	NM_007511.1|_1st_of_duplicate;MMUS99P000060976;1
NM_007511	NimbleScan	ratio_dup1st_5thR_bait_(+)_REVERSE	4301	4350	-2.439616e-01	-	.	NM_007511.1|_1st_of_duplicate;MMUS99P000061045;1
NM_007511	NimbleScan	ratio_dup1st_5thR_bait_(+)_REVERSE	3951	4000	2.331786e-01	-	.	NM_007511.1|_1st_of_duplicate;MMUS99P000061038;1
NM_007511	NimbleScan	ratio_dup1st_5thR_bait_(+)_REVERSE	3751	3800	-8.114665e-01	-	.	NM_007511.1|_1st_of_duplicate;MMUS99P000061034;1
NM_007511	NimbleScan	ratio_dup1st_5thR_bait_(+)_REVERSE	1951	2000	-4.864022e-01	-	.	NM_007511.1|_1st_of_duplicate;MMUS99P000060998;1
NM_007511	NimbleScan	ratio_dup1st_5thR_bait_(+)_REVERSE	4001	4050	-3.065004e-01	-	.	NM_007511.1|_1st_of_duplicate;MMUS99P000061039;1
NM_007511	NimbleScan	ratio_dup1st_5thR_bait_(+)_REVERSE	2651	2700	2.292732e-01	-	.	NM_007511.1|_1st_of_duplicate;MMUS99P000061012;1
NM_007511	NimbleScan	ratio_dup1st_5thR_bait_(+)_REVERSE	1	50	2.058308e-01	-	.	NM_007511.1|_1st_of_duplicate;MMUS99P000060959;1
NM_007511	NimbleScan	ratio_dup1st_5thR_bait_(+)_REVERSE	2701	2750	-7.692934e-01	-	.	NM_007511.1|_1st_of_duplicate;MMUS99P000061013;1
NM_007511	NimbleScan	ratio_dup1st_5thR_bait_(+)_REVERSE	2551	2600	4.700453e-01	-	.	NM_007511.1|_1st_of_duplicate;MMUS99P000061010;1
NM_007511	NimbleScan	ratio_dup1st_5thR_bait_(+)_REVERSE	1051	1100	-3.875703e-01	-	.	NM_007511.1|_1st_of_duplicate;MMUS99P000060980;1
NM_007511	NimbleScan	ratio_dup1st_5thR_bait_(+)_REVERSE	4701	4750	-3.521269e-01	-	.	NM_007511.1|_1st_of_duplicate;MMUS99P000061053;1
NM_007511	NimbleScan	ratio_dup1st_5thR_bait_(+)_REVERSE	351	400	2.139994e-01	-	.	NM_007511.1|_1st_of_duplicate;MMUS99P000060966;1
NM_007511	NimbleScan	ratio_dup1st_5thR_bait_(+)_REVERSE	401	450	3.555464e-01	-	.	NM_007511.1|_1st_of_duplicate;MMUS99P000060967;1
NM_007511	NimbleScan	ratio_dup1st_5thR_bait_(+)_REVERSE	1501	1550	-5.395218e-01	-	.	NM_007511.1|_1st_of_duplicate;MMUS99P000060989;1
NM_007511	NimbleScan	ratio_dup1st_5thR_bait_(+)_REVERSE	1451	1500	5.958275e-01	-	.	NM_007511.1|_1st_of_duplicate;MMUS99P000060988;1
NM_007511	NimbleScan	ratio_dup1st_5thR_bait_(+)_REVERSE	1151	1200	-1.007719e+00	-	.	NM_007511.1|_1st_of_duplicate;MMUS99P000060982;1
NM_007511	NimbleScan	ratio_dup1st_5thR_bait_(+)_REVERSE	2851	2900	1.079373e+00	-	.	NM_007511.1|_1st_of_duplicate;MMUS99P000061016;1
NM_007511	NimbleScan	ratio_dup1st_5thR_bait_(+)_REVERSE	751	800	-2.167967e-01	-	.	NM_007511.1|_1st_of_duplicate;MMUS99P000060974;1
NM_007511	NimbleScan	ratio_dup1st_5thR_bait_(+)_REVERSE	3351	3400	1.099772e+00	-	.	NM_007511.1|_1st_of_duplicate;MMUS99P000061026;1
NM_007511	NimbleScan	ratio_dup1st_5thR_bait_(+)_REVERSE	3651	3700	6.531014e-02	-	.	NM_007511.1|_1st_of_duplicate;MMUS99P000061032;1
NM_007511	NimbleScan	ratio_dup1st_5thR_bait_(+)_REVERSE	1551	1600	1.425623e-02	-	.	NM_007511.1|_1st_of_duplicate;MMUS99P000060990;1
NM_007511	NimbleScan	ratio_dup1st_5thR_bait_(+)_REVERSE	3701	3750	7.733031e-02	-	.	NM_007511.1|_1st_of_duplicate;MMUS99P000061033;1
NM_007511	NimbleScan	ratio_dup1st_5thR_bait_(+)_REVERSE	1101	1150	3.832737e-01	-	.	NM_007511.1|_1st_of_duplicate;MMUS99P000060981;1
NM_007511	NimbleScan	ratio_dup1st_5thR_bait_(+)_REVERSE	51	100	3.593700e-01	-	.	NM_007511.1|_1st_of_duplicate;MMUS99P000060960;1
NM_007511	NimbleScan	ratio_dup1st_5thR_bait_(+)_REVERSE	2601	2650	4.472501e-01	-	.	NM_007511.1|_1st_of_duplicate;MMUS99P000061011;1
NM_007511	NimbleScan	ratio_dup1st_5thR_bait_(+)_REVERSE	4101	4150	-2.377337e-01	-	.	NM_007511.1|_1st_of_duplicate;MMUS99P000061041;1
NM_007511	NimbleScan	ratio_dup1st_5thR_bait_(+)_REVERSE	3251	3300	3.828756e-02	-	.	NM_007511.1|_1st_of_duplicate;MMUS99P000061024;1
NM_007511	NimbleScan	ratio_dup1st_5thR_bait_(+)_REVERSE	2451	2500	1.303339e+00	-	.	NM_007511.1|_1st_of_duplicate;MMUS99P000061008;1
NM_007511	NimbleScan	ratio_dup1st_5thR_bait_(+)_REVERSE	2401	2450	-8.863846e-01	-	.	NM_007511.1|_1st_of_duplicate;MMUS99P000061007;1
NM_007511	NimbleScan	ratio_dup1st_5thR_bait_(+)_REVERSE	3451	3500	2.438491e-01	-	.	NM_007511.1|_1st_of_duplicate;MMUS99P000061028;1
NM_007511	NimbleScan	ratio_dup1st_5thR_bait_(+)_REVERSE	2251	2300	3.154339e-01	-	.	NM_007511.1|_1st_of_duplicate;MMUS99P000061004;1
NM_007511	NimbleScan	ratio_dup1st_5thR_bait_(+)_REVERSE	1601	1650	6.469833e-01	-	.	NM_007511.1|_1st_of_duplicate;MMUS99P000060991;1
NM_007511	NimbleScan	ratio_dup1st_5thR_bait_(+)_REVERSE	3301	3350	-4.741127e-01	-	.	NM_007511.1|_1st_of_duplicate;MMUS99P000061025;1
NM_007511	NimbleScan	ratio_dup1st_5thR_bait_(+)_REVERSE	651	700	-1.976786e-01	-	.	NM_007511.1|_1st_of_duplicate;MMUS99P000060972;1
NM_007511	NimbleScan	ratio_dup1st_5thR_bait_(+)_REVERSE	1901	1950	-7.837872e-01	-	.	NM_007511.1|_1st_of_duplicate;MMUS99P000060997;1
NM_007511	NimbleScan	ratio_dup1st_5thR_bait_(+)_REVERSE	2901	2950	-1.538294e-01	-	.	NM_007511.1|_1st_of_duplicate;MMUS99P000061017;1
NM_007511	NimbleScan	ratio_dup1st_5thR_bait_(+)_REVERSE	1701	1750	-1.925994e-02	-	.	NM_007511.1|_1st_of_duplicate;MMUS99P000060993;1
NM_007511	NimbleScan	ratio_dup1st_5thR_bait_(+)_REVERSE	4601	4650	1.634912e+00	-	.	NM_007511.1|_1st_of_duplicate;MMUS99P000061051;1
NM_007511	NimbleScan	ratio_dup1st_5thR_bait_(+)_REVERSE	2051	2100	-1.226104e-01	-	.	NM_007511.1|_1st_of_duplicate;MMUS99P000061000;1
NM_007511	NimbleScan	ratio_dup1st_5thR_bait_(+)_REVERSE	4051	4100	-6.122820e-02	-	.	NM_007511.1|_1st_of_duplicate;MMUS99P000061040;1
NM_007511	NimbleScan	ratio_dup1st_5thR_bait_(+)_REVERSE	1401	1450	5.485674e-01	-	.	NM_007511.1|_1st_of_duplicate;MMUS99P000060987;1
NM_007511	NimbleScan	ratio_dup1st_5thR_bait_(+)_REVERSE	3051	3100	1.268665e-01	-	.	NM_007511.1|_1st_of_duplicate;MMUS99P000061020;1
NM_007511	NimbleScan	ratio_dup1st_5thR_bait_(+)_REVERSE	3001	3050	-5.884740e-01	-	.	NM_007511.1|_1st_of_duplicate;MMUS99P000061019;1
NM_007511	NimbleScan	ratio_dup1st_5thR_bait_(+)_REVERSE	101	150	-3.256022e-01	-	.	NM_007511.1|_1st_of_duplicate;MMUS99P000060961;1
NM_007511	NimbleScan	ratio_dup1st_5thR_bait_(+)_REVERSE	2351	2400	-2.036929e-01	-	.	NM_007511.1|_1st_of_duplicate;MMUS99P000061006;1
NM_007511	NimbleScan	ratio_dup1st_5thR_bait_(+)_REVERSE	2951	3000	-5.895480e-01	-	.	NM_007511.1|_1st_of_duplicate;MMUS99P000061018;1
NM_007511	NimbleScan	ratio_dup1st_5thR_bait_(+)_REVERSE	901	950	1.094896e-01	-	.	NM_007511.1|_1st_of_duplicate;MMUS99P000060977;1
NM_007511	NimbleScan	ratio_dup1st_5thR_bait_(+)_REVERSE	4551	4600	4.012221e-02	-	.	NM_007511.1|_1st_of_duplicate;MMUS99P000061050;1
NM_007511	NimbleScan	ratio_dup1st_5thR_bait_(+)_REVERSE	601	650	8.744103e-01	-	.	NM_007511.1|_1st_of_duplicate;MMUS99P000060971;1
NM_007511	NimbleScan	ratio_dup1st_5thR_bait_(+)_REVERSE	1001	1050	-2.180295e-01	-	.	NM_007511.1|_1st_of_duplicate;MMUS99P000060979;1
NM_007511	NimbleScan	ratio_dup1st_5thR_bait_(+)_REVERSE	3801	3850	-7.607664e-01	-	.	NM_007511.1|_1st_of_duplicate;MMUS99P000061035;1
NM_007511	NimbleScan	ratio_dup1st_5thR_bait_(+)_REVERSE	3401	3450	2.440675e-01	-	.	NM_007511.1|_1st_of_duplicate;MMUS99P000061027;1
NM_007511	NimbleScan	ratio_dup1st_5thR_bait_(+)_REVERSE	1651	1700	-2.376514e-01	-	.	NM_007511.1|_1st_of_duplicate;MMUS99P000060992;1
NM_007511	NimbleScan	ratio_dup1st_5thR_bait_(+)_REVERSE	4451	4500	1.074023e-01	-	.	NM_007511.1|_1st_of_duplicate;MMUS99P000061048;1
NM_007511	NimbleScan	ratio_dup1st_5thR_bait_(+)_REVERSE	1801	1850	-1.354608e-01	-	.	NM_007511.1|_1st_of_duplicate;MMUS99P000060995;1
NM_007511	NimbleScan	ratio_dup1st_5thR_bait_(+)_REVERSE	451	500	-2.226628e-01	-	.	NM_007511.1|_1st_of_duplicate;MMUS99P000060968;1
NM_007511	NimbleScan	ratio_dup1st_5thR_bait_(+)_REVERSE	3101	3150	-1.257880e-01	-	.	NM_007511.1|_1st_of_duplicate;MMUS99P000061021;1
NM_007511	NimbleScan	ratio_dup1st_5thR_bait_(+)_REVERSE	4251	4300	-8.537375e-01	-	.	NM_007511.1|_1st_of_duplicate;MMUS99P000061044;1
NM_007511	NimbleScan	ratio_dup1st_5thR_bait_(+)_REVERSE	801	850	8.710146e-01	-	.	NM_007511.1|_1st_of_duplicate;MMUS99P000060975;1
NM_007511	NimbleScan	ratio_dup1st_5thR_bait_(+)_REVERSE	3551	3600	1.507844e-01	-	.	NM_007511.1|_1st_of_duplicate;MMUS99P000061030;1
NM_007511	NimbleScan	ratio_dup1st_5thR_bait_(+)_REVERSE	1301	1350	4.118843e-01	-	.	NM_007511.1|_1st_of_duplicate;MMUS99P000060985;1
NM_007511	NimbleScan	ratio_dup1st_5thR_bait_(+)_REVERSE	2801	2850	-1.624969e-01	-	.	NM_007511.1|_1st_of_duplicate;MMUS99P000061015;1
NM_007511	NimbleScan	ratio_dup1st_5thR_bait_(+)_REVERSE	4151	4200	-3.061880e-01	-	.	NM_007511.1|_1st_of_duplicate;MMUS99P000061042;1
NM_007511	NimbleScan	ratio_dup1st_5thR_bait_(+)_REVERSE	4351	4400	9.702065e-02	-	.	NM_007511.1|_1st_of_duplicate;MMUS99P000061046;1
NM_007511	NimbleScan	ratio_dup1st_5thR_bait_(+)_REVERSE	3601	3650	4.557652e-01	-	.	NM_007511.1|_1st_of_duplicate;MMUS99P000061031;1
NM_007511	NimbleScan	ratio_dup1st_5thR_bait_(+)_REVERSE	1751	1800	-1.576620e-01	-	.	NM_007511.1|_1st_of_duplicate;MMUS99P000060994;1
NM_007511	NimbleScan	ratio_dup1st_5thR_bait_(+)_REVERSE	3151	3200	9.219341e-03	-	.	NM_007511.1|_1st_of_duplicate;MMUS99P000061022;1
NM_007511	NimbleScan	ratio_dup1st_5thR_bait_(+)_REVERSE	4501	4550	-2.859367e-01	-	.	NM_007511.1|_1st_of_duplicate;MMUS99P000061049;1
NM_007511	NimbleScan	ratio_dup1st_5thR_bait_(+)_REVERSE	1851	1900	-2.018844e-01	-	.	NM_007511.1|_1st_of_duplicate;MMUS99P000060996;1
NM_007511	NimbleScan	ratio_dup1st_5thR_bait_(+)_REVERSE	1351	1400	1.902094e+00	-	.	NM_007511.1|_1st_of_duplicate;MMUS99P000060986;1
NM_007511	NimbleScan	ratio_dup1st_5thR_bait_(+)_REVERSE	2751	2800	-2.850157e-01	-	.	NM_007511.1|_1st_of_duplicate;MMUS99P000061014;1
NM_007511	NimbleScan	ratio_dup1st_5thR_bait_(+)_REVERSE	3201	3250	2.584521e-01	-	.	NM_007511.1|_1st_of_duplicate;MMUS99P000061023;1
NM_007511	NimbleScan	ratio_dup1st_5thR_bait_(+)_REVERSE	4201	4250	7.551946e-02	-	.	NM_007511.1|_1st_of_duplicate;MMUS99P000061043;1
NM_007511	NimbleScan	ratio_dup1st_5thR_bait_(+)_REVERSE	2301	2350	4.952198e-01	-	.	NM_007511.1|_1st_of_duplicate;MMUS99P000061005;1
NM_007511	NimbleScan	ratio_dup1st_5thR_bait_(+)_REVERSE	4651	4700	8.536723e-02	-	.	NM_007511.1|_1st_of_duplicate;MMUS99P000061052;1
NM_007511	NimbleScan	ratio_dup1st_5thR_bait_(+)_REVERSE	201	250	1.250240e+00	-	.	NM_007511.1|_1st_of_duplicate;MMUS99P000060963;1
NM_007511	NimbleScan	ratio_dup1st_5thR_bait_(+)_REVERSE	501	550	-1.095198e-01	-	.	NM_007511.1|_1st_of_duplicate;MMUS99P000060969;1
NM_007511	NimbleScan	ratio_dup1st_5thR_bait_(+)_REVERSE	2001	2050	-5.539516e-01	-	.	NM_007511.1|_1st_of_duplicate;MMUS99P000060999;1
NM_007511	NimbleScan	ratio_dup1st_5thR_bait_(+)_REVERSE	3501	3550	4.383290e-01	-	.	NM_007511.1|_1st_of_duplicate;MMUS99P000061029;1
NM_007511	NimbleScan	ratio_dup1st_5thR_bait_(+)_REVERSE	551	600	-5.958599e-02	-	.	NM_007511.1|_1st_of_duplicate;MMUS99P000060970;1
NM_007511	NimbleScan	ratio_dup1st_5thR_bait_(+)_REVERSE	151	200	1.244181e+00	-	.	NM_007511.1|_1st_of_duplicate;MMUS99P000060962;1
NM_007511	NimbleScan	ratio_dup1st_5thR_bait_(+)_REVERSE	3851	3900	-1.027303e-01	-	.	NM_007511.1|_1st_of_duplicate;MMUS99P000061036;1
NM_007520	NimbleScan	ratio_dup1st_5thR_bait_(+)_REVERSE	1351	1400	5.106964e-01	-	.	NM_007520.1|_1st_of_duplicate;MMUS99P000061083;1
NM_007520	NimbleScan	ratio_dup1st_5thR_bait_(+)_REVERSE	2401	2450	-8.033793e-02	-	.	NM_007520.1|_1st_of_duplicate;MMUS99P000061104;1
NM_007520	NimbleScan	ratio_dup1st_5thR_bait_(+)_REVERSE	1851	1900	1.924392e-01	-	.	NM_007520.1|_1st_of_duplicate;MMUS99P000061093;1
NM_007520	NimbleScan	ratio_dup1st_5thR_bait_(+)_REVERSE	1901	1950	-7.559484e-01	-	.	NM_007520.1|_1st_of_duplicate;MMUS99P000061094;1
NM_007520	NimbleScan	ratio_dup1st_5thR_bait_(+)_REVERSE	1401	1450	-5.076920e-01	-	.	NM_007520.1|_1st_of_duplicate;MMUS99P000061084;1
NM_007520	NimbleScan	ratio_dup1st_5thR_bait_(+)_REVERSE	2451	2500	-1.700070e-01	-	.	NM_007520.1|_1st_of_duplicate;MMUS99P000061105;1
NM_007520	NimbleScan	ratio_dup1st_5thR_bait_(+)_REVERSE	2051	2100	5.568780e-01	-	.	NM_007520.1|_1st_of_duplicate;MMUS99P000061097;1
NM_007520	NimbleScan	ratio_dup1st_5thR_bait_(+)_REVERSE	2901	2950	3.377934e-01	-	.	NM_007520.1|_1st_of_duplicate;MMUS99P000061114;1
NM_007520	NimbleScan	ratio_dup1st_5thR_bait_(+)_REVERSE	3151	3200	1.820083e+00	-	.	NM_007520.1|_1st_of_duplicate;MMUS99P000061119;1
NM_007520	NimbleScan	ratio_dup1st_5thR_bait_(+)_REVERSE	1201	1250	8.995405e-01	-	.	NM_007520.1|_1st_of_duplicate;MMUS99P000061080;1
NM_007520	NimbleScan	ratio_dup1st_5thR_bait_(+)_REVERSE	751	800	2.379740e-01	-	.	NM_007520.1|_1st_of_duplicate;MMUS99P000061071;1
NM_007520	NimbleScan	ratio_dup1st_5thR_bait_(+)_REVERSE	401	450	-6.416567e-02	-	.	NM_007520.1|_1st_of_duplicate;MMUS99P000061064;1
NM_007520	NimbleScan	ratio_dup1st_5thR_bait_(+)_REVERSE	2301	2350	5.157875e-01	-	.	NM_007520.1|_1st_of_duplicate;MMUS99P000061102;1
NM_007520	NimbleScan	ratio_dup1st_5thR_bait_(+)_REVERSE	1301	1350	-2.092388e-01	-	.	NM_007520.1|_1st_of_duplicate;MMUS99P000061082;1
NM_007520	NimbleScan	ratio_dup1st_5thR_bait_(+)_REVERSE	1551	1600	-2.291535e-01	-	.	NM_007520.1|_1st_of_duplicate;MMUS99P000061087;1
NM_007520	NimbleScan	ratio_dup1st_5thR_bait_(+)_REVERSE	151	200	-3.386332e+00	-	.	NM_007520.1|_1st_of_duplicate;MMUS99P000061059;1
NM_007520	NimbleScan	ratio_dup1st_5thR_bait_(+)_REVERSE	901	950	-6.427131e-01	-	.	NM_007520.1|_1st_of_duplicate;MMUS99P000061074;1
NM_007520	NimbleScan	ratio_dup1st_5thR_bait_(+)_REVERSE	1101	1150	-4.263291e-01	-	.	NM_007520.1|_1st_of_duplicate;MMUS99P000061078;1
NM_007520	NimbleScan	ratio_dup1st_5thR_bait_(+)_REVERSE	2351	2400	-6.923423e-01	-	.	NM_007520.1|_1st_of_duplicate;MMUS99P000061103;1
NM_007520	NimbleScan	ratio_dup1st_5thR_bait_(+)_REVERSE	2251	2300	7.369037e-01	-	.	NM_007520.1|_1st_of_duplicate;MMUS99P000061101;1
NM_007520	NimbleScan	ratio_dup1st_5thR_bait_(+)_REVERSE	3101	3150	-1.956857e-01	-	.	NM_007520.1|_1st_of_duplicate;MMUS99P000061118;1
NM_007520	NimbleScan	ratio_dup1st_5thR_bait_(+)_REVERSE	251	300	7.858863e-03	-	.	NM_007520.1|_1st_of_duplicate;MMUS99P000061061;1
NM_007520	NimbleScan	ratio_dup1st_5thR_bait_(+)_REVERSE	2101	2150	-1.123721e-01	-	.	NM_007520.1|_1st_of_duplicate;MMUS99P000061098;1
NM_007520	NimbleScan	ratio_dup1st_5thR_bait_(+)_REVERSE	851	900	1.036905e+00	-	.	NM_007520.1|_1st_of_duplicate;MMUS99P000061073;1
NM_007520	NimbleScan	ratio_dup1st_5thR_bait_(+)_REVERSE	1501	1550	8.739924e-01	-	.	NM_007520.1|_1st_of_duplicate;MMUS99P000061086;1
NM_007520	NimbleScan	ratio_dup1st_5thR_bait_(+)_REVERSE	2501	2550	-5.873370e-01	-	.	NM_007520.1|_1st_of_duplicate;MMUS99P000061106;1
NM_007520	NimbleScan	ratio_dup1st_5thR_bait_(+)_REVERSE	1251	1300	3.701594e-01	-	.	NM_007520.1|_1st_of_duplicate;MMUS99P000061081;1
NM_007520	NimbleScan	ratio_dup1st_5thR_bait_(+)_REVERSE	51	100	1.433168e-01	-	.	NM_007520.1|_1st_of_duplicate;MMUS99P000061057;1
NM_007520	NimbleScan	ratio_dup1st_5thR_bait_(+)_REVERSE	1801	1850	-5.855677e-01	-	.	NM_007520.1|_1st_of_duplicate;MMUS99P000061092;1
NM_007520	NimbleScan	ratio_dup1st_5thR_bait_(+)_REVERSE	801	850	2.489662e-01	-	.	NM_007520.1|_1st_of_duplicate;MMUS99P000061072;1
NM_007520	NimbleScan	ratio_dup1st_5thR_bait_(+)_REVERSE	1	50	1.863089e+00	-	.	NM_007520.1|_1st_of_duplicate;MMUS99P000061056;1
NM_007520	NimbleScan	ratio_dup1st_5thR_bait_(+)_REVERSE	1651	1700	-7.905915e-01	-	.	NM_007520.1|_1st_of_duplicate;MMUS99P000061089;1
NM_007520	NimbleScan	ratio_dup1st_5thR_bait_(+)_REVERSE	3001	3050	1.379158e+00	-	.	NM_007520.1|_1st_of_duplicate;MMUS99P000061116;1
NM_007520	NimbleScan	ratio_dup1st_5thR_bait_(+)_REVERSE	1701	1750	4.070435e-01	-	.	NM_007520.1|_1st_of_duplicate;MMUS99P000061090;1
NM_007520	NimbleScan	ratio_dup1st_5thR_bait_(+)_REVERSE	201	250	-3.311138e-01	-	.	NM_007520.1|_1st_of_duplicate;MMUS99P000061060;1
NM_007520	NimbleScan	ratio_dup1st_5thR_bait_(+)_REVERSE	2201	2250	6.143992e-01	-	.	NM_007520.1|_1st_of_duplicate;MMUS99P000061100;1
NM_007520	NimbleScan	ratio_dup1st_5thR_bait_(+)_REVERSE	1601	1650	2.765298e-01	-	.	NM_007520.1|_1st_of_duplicate;MMUS99P000061088;1
NM_007520	NimbleScan	ratio_dup1st_5thR_bait_(+)_REVERSE	651	700	1.962980e-01	-	.	NM_007520.1|_1st_of_duplicate;MMUS99P000061069;1
NM_007520	NimbleScan	ratio_dup1st_5thR_bait_(+)_REVERSE	2651	2700	6.002886e-01	-	.	NM_007520.1|_1st_of_duplicate;MMUS99P000061109;1
NM_007520	NimbleScan	ratio_dup1st_5thR_bait_(+)_REVERSE	2001	2050	1.243404e+00	-	.	NM_007520.1|_1st_of_duplicate;MMUS99P000061096;1
NM_007520	NimbleScan	ratio_dup1st_5thR_bait_(+)_REVERSE	551	600	-3.549744e-01	-	.	NM_007520.1|_1st_of_duplicate;MMUS99P000061067;1
NM_007520	NimbleScan	ratio_dup1st_5thR_bait_(+)_REVERSE	451	500	-2.218980e+00	-	.	NM_007520.1|_1st_of_duplicate;MMUS99P000061065;1
NM_007520	NimbleScan	ratio_dup1st_5thR_bait_(+)_REVERSE	351	400	-2.537539e-01	-	.	NM_007520.1|_1st_of_duplicate;MMUS99P000061063;1
NM_007520	NimbleScan	ratio_dup1st_5thR_bait_(+)_REVERSE	3051	3100	1.549254e+00	-	.	NM_007520.1|_1st_of_duplicate;MMUS99P000061117;1
NM_007520	NimbleScan	ratio_dup1st_5thR_bait_(+)_REVERSE	2151	2200	-2.339510e-01	-	.	NM_007520.1|_1st_of_duplicate;MMUS99P000061099;1
NM_007520	NimbleScan	ratio_dup1st_5thR_bait_(+)_REVERSE	2551	2600	-2.532166e-01	-	.	NM_007520.1|_1st_of_duplicate;MMUS99P000061107;1
NM_007520	NimbleScan	ratio_dup1st_5thR_bait_(+)_REVERSE	301	350	-2.933977e-01	-	.	NM_007520.1|_1st_of_duplicate;MMUS99P000061062;1
NM_007520	NimbleScan	ratio_dup1st_5thR_bait_(+)_REVERSE	1001	1050	1.955343e+00	-	.	NM_007520.1|_1st_of_duplicate;MMUS99P000061076;1
NM_007520	NimbleScan	ratio_dup1st_5thR_bait_(+)_REVERSE	1151	1200	-1.759543e-01	-	.	NM_007520.1|_1st_of_duplicate;MMUS99P000061079;1
NM_007520	NimbleScan	ratio_dup1st_5thR_bait_(+)_REVERSE	1951	2000	5.276526e-01	-	.	NM_007520.1|_1st_of_duplicate;MMUS99P000061095;1
NM_007520	NimbleScan	ratio_dup1st_5thR_bait_(+)_REVERSE	2851	2900	4.010982e-01	-	.	NM_007520.1|_1st_of_duplicate;MMUS99P000061113;1
NM_007520	NimbleScan	ratio_dup1st_5thR_bait_(+)_REVERSE	2751	2800	2.732115e-01	-	.	NM_007520.1|_1st_of_duplicate;MMUS99P000061111;1
NM_007520	NimbleScan	ratio_dup1st_5thR_bait_(+)_REVERSE	2801	2850	7.350916e-02	-	.	NM_007520.1|_1st_of_duplicate;MMUS99P000061112;1
NM_007520	NimbleScan	ratio_dup1st_5thR_bait_(+)_REVERSE	2601	2650	-3.399980e-01	-	.	NM_007520.1|_1st_of_duplicate;MMUS99P000061108;1
NM_007520	NimbleScan	ratio_dup1st_5thR_bait_(+)_REVERSE	601	650	-3.266272e-01	-	.	NM_007520.1|_1st_of_duplicate;MMUS99P000061068;1
NM_007520	NimbleScan	ratio_dup1st_5thR_bait_(+)_REVERSE	101	150	-7.962962e-01	-	.	NM_007520.1|_1st_of_duplicate;MMUS99P000061058;1
NM_007520	NimbleScan	ratio_dup1st_5thR_bait_(+)_REVERSE	1751	1800	-3.338600e-01	-	.	NM_007520.1|_1st_of_duplicate;MMUS99P000061091;1
NM_007520	NimbleScan	ratio_dup1st_5thR_bait_(+)_REVERSE	2701	2750	7.385563e-01	-	.	NM_007520.1|_1st_of_duplicate;MMUS99P000061110;1
NM_007520	NimbleScan	ratio_dup1st_5thR_bait_(+)_REVERSE	951	1000	1.500389e+00	-	.	NM_007520.1|_1st_of_duplicate;MMUS99P000061075;1
NM_007520	NimbleScan	ratio_dup1st_5thR_bait_(+)_REVERSE	1451	1500	3.545697e-01	-	.	NM_007520.1|_1st_of_duplicate;MMUS99P000061085;1
NM_007520	NimbleScan	ratio_dup1st_5thR_bait_(+)_REVERSE	701	750	-5.466023e-01	-	.	NM_007520.1|_1st_of_duplicate;MMUS99P000061070;1
NM_007520	NimbleScan	ratio_dup1st_5thR_bait_(+)_REVERSE	501	550	-3.362921e-01	-	.	NM_007520.1|_1st_of_duplicate;MMUS99P000061066;1
NM_007520	NimbleScan	ratio_dup1st_5thR_bait_(+)_REVERSE	2951	3000	-1.627342e-01	-	.	NM_007520.1|_1st_of_duplicate;MMUS99P000061115;1
NM_007520	NimbleScan	ratio_dup1st_5thR_bait_(+)_REVERSE	1051	1100	-6.887591e-01	-	.	NM_007520.1|_1st_of_duplicate;MMUS99P000061077;1
NM_007521	NimbleScan	ratio_dup1st_5thR_bait_(+)_REVERSE	2501	2550	1.000563e+00	-	.	NM_007521.2|_1st_of_duplicate;MMUS99P000011973;1
NM_007521	NimbleScan	ratio_dup1st_5thR_bait_(+)_REVERSE	2601	2650	-1.974067e-01	-	.	NM_007521.2|_1st_of_duplicate;MMUS99P000011975;1
NM_007521	NimbleScan	ratio_dup1st_5thR_bait_(+)_REVERSE	1501	1550	-4.194874e-01	-	.	NM_007521.2|_1st_of_duplicate;MMUS99P000011953;1
NM_007521	NimbleScan	ratio_dup1st_5thR_bait_(+)_REVERSE	2901	2950	-3.309255e-01	-	.	NM_007521.2|_1st_of_duplicate;MMUS99P000011981;1
NM_007521	NimbleScan	ratio_dup1st_5thR_bait_(+)_REVERSE	1201	1250	3.932999e-02	-	.	NM_007521.2|_1st_of_duplicate;MMUS99P000011947;1
NM_007521	NimbleScan	ratio_dup1st_5thR_bait_(+)_REVERSE	551	600	-2.928594e-01	-	.	NM_007521.2|_1st_of_duplicate;MMUS99P000011934;1
NM_007521	NimbleScan	ratio_dup1st_5thR_bait_(+)_REVERSE	151	200	4.299486e-01	-	.	NM_007521.2|_1st_of_duplicate;MMUS99P000011926;1
NM_007521	NimbleScan	ratio_dup1st_5thR_bait_(+)_REVERSE	651	700	1.546344e-01	-	.	NM_007521.2|_1st_of_duplicate;MMUS99P000011936;1
NM_007521	NimbleScan	ratio_dup1st_5thR_bait_(+)_REVERSE	2251	2300	2.463717e-03	-	.	NM_007521.2|_1st_of_duplicate;MMUS99P000011968;1
NM_007521	NimbleScan	ratio_dup1st_5thR_bait_(+)_REVERSE	2851	2900	5.947530e-02	-	.	NM_007521.2|_1st_of_duplicate;MMUS99P000011980;1
NM_007521	NimbleScan	ratio_dup1st_5thR_bait_(+)_REVERSE	701	750	-3.873092e-01	-	.	NM_007521.2|_1st_of_duplicate;MMUS99P000011937;1
NM_007521	NimbleScan	ratio_dup1st_5thR_bait_(+)_REVERSE	1851	1900	1.489197e+00	-	.	NM_007521.2|_1st_of_duplicate;MMUS99P000011960;1
NM_007521	NimbleScan	ratio_dup1st_5thR_bait_(+)_REVERSE	2201	2250	2.521651e-01	-	.	NM_007521.2|_1st_of_duplicate;MMUS99P000011967;1
NM_007521	NimbleScan	ratio_dup1st_5thR_bait_(+)_REVERSE	1751	1800	4.986311e-01	-	.	NM_007521.2|_1st_of_duplicate;MMUS99P000011958;1
NM_007521	NimbleScan	ratio_dup1st_5thR_bait_(+)_REVERSE	1451	1500	-1.273471e-01	-	.	NM_007521.2|_1st_of_duplicate;MMUS99P000011952;1
NM_007521	NimbleScan	ratio_dup1st_5thR_bait_(+)_REVERSE	1151	1200	-1.840616e-01	-	.	NM_007521.2|_1st_of_duplicate;MMUS99P000011946;1
NM_007521	NimbleScan	ratio_dup1st_5thR_bait_(+)_REVERSE	3001	3050	2.487981e-02	-	.	NM_007521.2|_1st_of_duplicate;MMUS99P000011983;1
NM_007521	NimbleScan	ratio_dup1st_5thR_bait_(+)_REVERSE	851	900	-4.994389e-01	-	.	NM_007521.2|_1st_of_duplicate;MMUS99P000011940;1
NM_007521	NimbleScan	ratio_dup1st_5thR_bait_(+)_REVERSE	1551	1600	1.243867e-01	-	.	NM_007521.2|_1st_of_duplicate;MMUS99P000011954;1
NM_007521	NimbleScan	ratio_dup1st_5thR_bait_(+)_REVERSE	2701	2750	-3.939218e-01	-	.	NM_007521.2|_1st_of_duplicate;MMUS99P000011977;1
NM_007521	NimbleScan	ratio_dup1st_5thR_bait_(+)_REVERSE	801	850	8.203329e-01	-	.	NM_007521.2|_1st_of_duplicate;MMUS99P000011939;1
NM_007521	NimbleScan	ratio_dup1st_5thR_bait_(+)_REVERSE	951	1000	-4.194983e-01	-	.	NM_007521.2|_1st_of_duplicate;MMUS99P000011942;1
NM_007521	NimbleScan	ratio_dup1st_5thR_bait_(+)_REVERSE	401	450	-3.266209e-01	-	.	NM_007521.2|_1st_of_duplicate;MMUS99P000011931;1
NM_007521	NimbleScan	ratio_dup1st_5thR_bait_(+)_REVERSE	2051	2100	7.291165e-01	-	.	NM_007521.2|_1st_of_duplicate;MMUS99P000011964;1
NM_007521	NimbleScan	ratio_dup1st_5thR_bait_(+)_REVERSE	1301	1350	-1.281499e-01	-	.	NM_007521.2|_1st_of_duplicate;MMUS99P000011949;1
NM_007521	NimbleScan	ratio_dup1st_5thR_bait_(+)_REVERSE	2001	2050	-5.500014e-01	-	.	NM_007521.2|_1st_of_duplicate;MMUS99P000011963;1
NM_007521	NimbleScan	ratio_dup1st_5thR_bait_(+)_REVERSE	3251	3300	-3.617834e-01	-	.	NM_007521.2|_1st_of_duplicate;MMUS99P000011988;1
NM_007521	NimbleScan	ratio_dup1st_5thR_bait_(+)_REVERSE	1951	2000	1.588511e+00	-	.	NM_007521.2|_1st_of_duplicate;MMUS99P000011962;1
NM_007521	NimbleScan	ratio_dup1st_5thR_bait_(+)_REVERSE	451	500	-1.034299e+00	-	.	NM_007521.2|_1st_of_duplicate;MMUS99P000011932;1
NM_007521	NimbleScan	ratio_dup1st_5thR_bait_(+)_REVERSE	1601	1650	-8.294257e-04	-	.	NM_007521.2|_1st_of_duplicate;MMUS99P000011955;1
NM_007521	NimbleScan	ratio_dup1st_5thR_bait_(+)_REVERSE	3201	3250	2.364476e-01	-	.	NM_007521.2|_1st_of_duplicate;MMUS99P000011987;1
NM_007521	NimbleScan	ratio_dup1st_5thR_bait_(+)_REVERSE	51	100	1.631535e+00	-	.	NM_007521.2|_1st_of_duplicate;MMUS99P000011924;1
NM_007521	NimbleScan	ratio_dup1st_5thR_bait_(+)_REVERSE	2401	2450	1.566689e+00	-	.	NM_007521.2|_1st_of_duplicate;MMUS99P000011971;1
NM_007521	NimbleScan	ratio_dup1st_5thR_bait_(+)_REVERSE	2101	2150	2.939922e-02	-	.	NM_007521.2|_1st_of_duplicate;MMUS99P000011965;1
NM_007521	NimbleScan	ratio_dup1st_5thR_bait_(+)_REVERSE	501	550	1.467279e-01	-	.	NM_007521.2|_1st_of_duplicate;MMUS99P000011933;1
NM_007521	NimbleScan	ratio_dup1st_5thR_bait_(+)_REVERSE	1801	1850	-1.479672e-01	-	.	NM_007521.2|_1st_of_duplicate;MMUS99P000011959;1
NM_007521	NimbleScan	ratio_dup1st_5thR_bait_(+)_REVERSE	2751	2800	-8.921204e-01	-	.	NM_007521.2|_1st_of_duplicate;MMUS99P000011978;1
NM_007521	NimbleScan	ratio_dup1st_5thR_bait_(+)_REVERSE	2801	2850	-3.262499e-01	-	.	NM_007521.2|_1st_of_duplicate;MMUS99P000011979;1
NM_007521	NimbleScan	ratio_dup1st_5thR_bait_(+)_REVERSE	1901	1950	-1.637736e-02	-	.	NM_007521.2|_1st_of_duplicate;MMUS99P000011961;1
NM_007521	NimbleScan	ratio_dup1st_5thR_bait_(+)_REVERSE	3351	3400	2.524639e-01	-	.	NM_007521.2|_1st_of_duplicate;MMUS99P000011990;1
NM_007521	NimbleScan	ratio_dup1st_5thR_bait_(+)_REVERSE	1051	1100	6.230313e-01	-	.	NM_007521.2|_1st_of_duplicate;MMUS99P000011944;1
NM_007521	NimbleScan	ratio_dup1st_5thR_bait_(+)_REVERSE	1101	1150	-5.706487e-01	-	.	NM_007521.2|_1st_of_duplicate;MMUS99P000011945;1
NM_007521	NimbleScan	ratio_dup1st_5thR_bait_(+)_REVERSE	3401	3450	-4.503130e-01	-	.	NM_007521.2|_1st_of_duplicate;MMUS99P000011991;1
NM_007521	NimbleScan	ratio_dup1st_5thR_bait_(+)_REVERSE	751	800	1.340204e-01	-	.	NM_007521.2|_1st_of_duplicate;MMUS99P000011938;1
NM_007521	NimbleScan	ratio_dup1st_5thR_bait_(+)_REVERSE	101	150	2.193098e+00	-	.	NM_007521.2|_1st_of_duplicate;MMUS99P000011925;1
NM_007521	NimbleScan	ratio_dup1st_5thR_bait_(+)_REVERSE	1651	1700	2.967094e-01	-	.	NM_007521.2|_1st_of_duplicate;MMUS99P000011956;1
NM_007521	NimbleScan	ratio_dup1st_5thR_bait_(+)_REVERSE	2151	2200	-4.372807e-01	-	.	NM_007521.2|_1st_of_duplicate;MMUS99P000011966;1
NM_007521	NimbleScan	ratio_dup1st_5thR_bait_(+)_REVERSE	1351	1400	-3.443024e-01	-	.	NM_007521.2|_1st_of_duplicate;MMUS99P000011950;1
NM_007521	NimbleScan	ratio_dup1st_5thR_bait_(+)_REVERSE	201	250	-1.910141e-01	-	.	NM_007521.2|_1st_of_duplicate;MMUS99P000011927;1
NM_007521	NimbleScan	ratio_dup1st_5thR_bait_(+)_REVERSE	601	650	-3.325458e-01	-	.	NM_007521.2|_1st_of_duplicate;MMUS99P000011935;1
NM_007521	NimbleScan	ratio_dup1st_5thR_bait_(+)_REVERSE	2551	2600	-2.061967e-01	-	.	NM_007521.2|_1st_of_duplicate;MMUS99P000011974;1
NM_007521	NimbleScan	ratio_dup1st_5thR_bait_(+)_REVERSE	3051	3100	-4.155847e-02	-	.	NM_007521.2|_1st_of_duplicate;MMUS99P000011984;1
NM_007521	NimbleScan	ratio_dup1st_5thR_bait_(+)_REVERSE	3151	3200	-2.428343e-01	-	.	NM_007521.2|_1st_of_duplicate;MMUS99P000011986;1
NM_007521	NimbleScan	ratio_dup1st_5thR_bait_(+)_REVERSE	3301	3350	-3.489021e-01	-	.	NM_007521.2|_1st_of_duplicate;MMUS99P000011989;1
NM_007521	NimbleScan	ratio_dup1st_5thR_bait_(+)_REVERSE	1	50	1.260919e-01	-	.	NM_007521.2|_1st_of_duplicate;MMUS99P000011923;1
NM_007521	NimbleScan	ratio_dup1st_5thR_bait_(+)_REVERSE	251	300	-2.125327e-01	-	.	NM_007521.2|_1st_of_duplicate;MMUS99P000011928;1
NM_007521	NimbleScan	ratio_dup1st_5thR_bait_(+)_REVERSE	2951	3000	-1.514255e-01	-	.	NM_007521.2|_1st_of_duplicate;MMUS99P000011982;1
NM_007521	NimbleScan	ratio_dup1st_5thR_bait_(+)_REVERSE	3101	3150	-5.099433e-02	-	.	NM_007521.2|_1st_of_duplicate;MMUS99P000011985;1
NM_007521	NimbleScan	ratio_dup1st_5thR_bait_(+)_REVERSE	1701	1750	9.105035e-01	-	.	NM_007521.2|_1st_of_duplicate;MMUS99P000011957;1
NM_007521	NimbleScan	ratio_dup1st_5thR_bait_(+)_REVERSE	1401	1450	-2.774412e-01	-	.	NM_007521.2|_1st_of_duplicate;MMUS99P000011951;1
NM_007521	NimbleScan	ratio_dup1st_5thR_bait_(+)_REVERSE	2351	2400	-3.347416e-01	-	.	NM_007521.2|_1st_of_duplicate;MMUS99P000011970;1
NM_007521	NimbleScan	ratio_dup1st_5thR_bait_(+)_REVERSE	301	350	1.527051e-01	-	.	NM_007521.2|_1st_of_duplicate;MMUS99P000011929;1
NM_007521	NimbleScan	ratio_dup1st_5thR_bait_(+)_REVERSE	1001	1050	-3.743927e-01	-	.	NM_007521.2|_1st_of_duplicate;MMUS99P000011943;1
NM_007521	NimbleScan	ratio_dup1st_5thR_bait_(+)_REVERSE	2451	2500	9.153313e-01	-	.	NM_007521.2|_1st_of_duplicate;MMUS99P000011972;1
NM_007521	NimbleScan	ratio_dup1st_5thR_bait_(+)_REVERSE	351	400	1.660780e+00	-	.	NM_007521.2|_1st_of_duplicate;MMUS99P000011930;1
NM_007521	NimbleScan	ratio_dup1st_5thR_bait_(+)_REVERSE	2301	2350	2.528157e+00	-	.	NM_007521.2|_1st_of_duplicate;MMUS99P000011969;1
NM_007521	NimbleScan	ratio_dup1st_5thR_bait_(+)_REVERSE	901	950	1.148368e+00	-	.	NM_007521.2|_1st_of_duplicate;MMUS99P000011941;1
NM_007521	NimbleScan	ratio_dup1st_5thR_bait_(+)_REVERSE	2651	2700	3.731485e-01	-	.	NM_007521.2|_1st_of_duplicate;MMUS99P000011976;1
NM_007521	NimbleScan	ratio_dup1st_5thR_bait_(+)_REVERSE	1251	1300	1.414040e-01	-	.	NM_007521.2|_1st_of_duplicate;MMUS99P000011948;1
NM_007522	NimbleScan	ratio_dup1st_5thR_bait_(+)_REVERSE	451	500	6.688288e-01	-	.	NM_007522.1|_1st_of_duplicate;MMUS99P000049341;1
NM_007522	NimbleScan	ratio_dup1st_5thR_bait_(+)_REVERSE	801	850	1.507547e+00	-	.	NM_007522.1|_1st_of_duplicate;MMUS99P000049348;1
NM_007522	NimbleScan	ratio_dup1st_5thR_bait_(+)_REVERSE	501	550	1.820867e-01	-	.	NM_007522.1|_1st_of_duplicate;MMUS99P000049342;1
NM_007522	NimbleScan	ratio_dup1st_5thR_bait_(+)_REVERSE	51	100	1.125291e+00	-	.	NM_007522.1|_1st_of_duplicate;MMUS99P000049333;1
NM_007522	NimbleScan	ratio_dup1st_5thR_bait_(+)_REVERSE	551	600	2.150973e-01	-	.	NM_007522.1|_1st_of_duplicate;MMUS99P000049343;1
NM_007522	NimbleScan	ratio_dup1st_5thR_bait_(+)_REVERSE	951	1000	-5.640305e-01	-	.	NM_007522.1|_1st_of_duplicate;MMUS99P000049351;1
NM_007522	NimbleScan	ratio_dup1st_5thR_bait_(+)_REVERSE	651	700	-1.169658e-01	-	.	NM_007522.1|_1st_of_duplicate;MMUS99P000049345;1
NM_007522	NimbleScan	ratio_dup1st_5thR_bait_(+)_REVERSE	1001	1050	2.579172e-01	-	.	NM_007522.1|_1st_of_duplicate;MMUS99P000049352;1
NM_007522	NimbleScan	ratio_dup1st_5thR_bait_(+)_REVERSE	901	950	1.815699e-01	-	.	NM_007522.1|_1st_of_duplicate;MMUS99P000049350;1
NM_007522	NimbleScan	ratio_dup1st_5thR_bait_(+)_REVERSE	1351	1400	-1.784905e-01	-	.	NM_007522.1|_1st_of_duplicate;MMUS99P000049359;1
NM_007522	NimbleScan	ratio_dup1st_5thR_bait_(+)_REVERSE	1401	1450	1.001171e+00	-	.	NM_007522.1|_1st_of_duplicate;MMUS99P000049360;1
NM_007522	NimbleScan	ratio_dup1st_5thR_bait_(+)_REVERSE	401	450	1.274542e+00	-	.	NM_007522.1|_1st_of_duplicate;MMUS99P000049340;1
NM_007522	NimbleScan	ratio_dup1st_5thR_bait_(+)_REVERSE	201	250	1.619019e+00	-	.	NM_007522.1|_1st_of_duplicate;MMUS99P000049336;1
NM_007522	NimbleScan	ratio_dup1st_5thR_bait_(+)_REVERSE	1201	1250	1.019044e+00	-	.	NM_007522.1|_1st_of_duplicate;MMUS99P000049356;1
NM_007522	NimbleScan	ratio_dup1st_5thR_bait_(+)_REVERSE	1251	1300	5.336971e-01	-	.	NM_007522.1|_1st_of_duplicate;MMUS99P000049357;1
NM_007522	NimbleScan	ratio_dup1st_5thR_bait_(+)_REVERSE	151	200	1.949804e-01	-	.	NM_007522.1|_1st_of_duplicate;MMUS99P000049335;1
NM_007522	NimbleScan	ratio_dup1st_5thR_bait_(+)_REVERSE	751	800	7.281708e-01	-	.	NM_007522.1|_1st_of_duplicate;MMUS99P000049347;1
NM_007522	NimbleScan	ratio_dup1st_5thR_bait_(+)_REVERSE	851	900	-2.549510e-01	-	.	NM_007522.1|_1st_of_duplicate;MMUS99P000049349;1
NM_007522	NimbleScan	ratio_dup1st_5thR_bait_(+)_REVERSE	1301	1350	-2.359946e-01	-	.	NM_007522.1|_1st_of_duplicate;MMUS99P000049358;1
NM_007522	NimbleScan	ratio_dup1st_5thR_bait_(+)_REVERSE	601	650	-5.433560e-01	-	.	NM_007522.1|_1st_of_duplicate;MMUS99P000049344;1
NM_007522	NimbleScan	ratio_dup1st_5thR_bait_(+)_REVERSE	1101	1150	-1.098116e-01	-	.	NM_007522.1|_1st_of_duplicate;MMUS99P000049354;1
NM_007522	NimbleScan	ratio_dup1st_5thR_bait_(+)_REVERSE	301	350	-3.207507e-01	-	.	NM_007522.1|_1st_of_duplicate;MMUS99P000049338;1
NM_007522	NimbleScan	ratio_dup1st_5thR_bait_(+)_REVERSE	351	400	6.285877e-02	-	.	NM_007522.1|_1st_of_duplicate;MMUS99P000049339;1
NM_007522	NimbleScan	ratio_dup1st_5thR_bait_(+)_REVERSE	1051	1100	-7.720894e-02	-	.	NM_007522.1|_1st_of_duplicate;MMUS99P000049353;1
NM_007522	NimbleScan	ratio_dup1st_5thR_bait_(+)_REVERSE	701	750	-2.067999e-01	-	.	NM_007522.1|_1st_of_duplicate;MMUS99P000049346;1
NM_007522	NimbleScan	ratio_dup1st_5thR_bait_(+)_REVERSE	251	300	3.523548e-01	-	.	NM_007522.1|_1st_of_duplicate;MMUS99P000049337;1
NM_007522	NimbleScan	ratio_dup1st_5thR_bait_(+)_REVERSE	101	150	-2.007773e-01	-	.	NM_007522.1|_1st_of_duplicate;MMUS99P000049334;1
NM_007522	NimbleScan	ratio_dup1st_5thR_bait_(+)_REVERSE	1151	1200	-8.578371e-02	-	.	NM_007522.1|_1st_of_duplicate;MMUS99P000049355;1
NM_007522	NimbleScan	ratio_dup1st_5thR_bait_(+)_REVERSE	1	50	6.940130e-02	-	.	NM_007522.1|_1st_of_duplicate;MMUS99P000049332;1
NM_007524	NimbleScan	ratio_dup1st_5thR_bait_(+)_REVERSE	1051	1100	1.470830e-01	-	.	NM_007524.1|_1st_of_duplicate;MMUS99P000061141;1
NM_007524	NimbleScan	ratio_dup1st_5thR_bait_(+)_REVERSE	601	650	-7.933030e-02	-	.	NM_007524.1|_1st_of_duplicate;MMUS99P000061132;1
NM_007524	NimbleScan	ratio_dup1st_5thR_bait_(+)_REVERSE	151	200	1.670174e-01	-	.	NM_007524.1|_1st_of_duplicate;MMUS99P000061123;1
NM_007524	NimbleScan	ratio_dup1st_5thR_bait_(+)_REVERSE	401	450	-1.081049e+00	-	.	NM_007524.1|_1st_of_duplicate;MMUS99P000061128;1
NM_007524	NimbleScan	ratio_dup1st_5thR_bait_(+)_REVERSE	251	300	4.979549e-02	-	.	NM_007524.1|_1st_of_duplicate;MMUS99P000061125;1
NM_007524	NimbleScan	ratio_dup1st_5thR_bait_(+)_REVERSE	651	700	6.430066e-02	-	.	NM_007524.1|_1st_of_duplicate;MMUS99P000061133;1
NM_007524	NimbleScan	ratio_dup1st_5thR_bait_(+)_REVERSE	201	250	-5.151013e-01	-	.	NM_007524.1|_1st_of_duplicate;MMUS99P000061124;1
NM_007524	NimbleScan	ratio_dup1st_5thR_bait_(+)_REVERSE	801	850	1.174803e+00	-	.	NM_007524.1|_1st_of_duplicate;MMUS99P000061136;1
NM_007524	NimbleScan	ratio_dup1st_5thR_bait_(+)_REVERSE	1501	1550	-3.497559e-01	-	.	NM_007524.1|_1st_of_duplicate;MMUS99P000061150;1
NM_007524	NimbleScan	ratio_dup1st_5thR_bait_(+)_REVERSE	1301	1350	1.987207e-01	-	.	NM_007524.1|_1st_of_duplicate;MMUS99P000061146;1
NM_007524	NimbleScan	ratio_dup1st_5thR_bait_(+)_REVERSE	351	400	9.714171e-01	-	.	NM_007524.1|_1st_of_duplicate;MMUS99P000061127;1
NM_007524	NimbleScan	ratio_dup1st_5thR_bait_(+)_REVERSE	951	1000	7.989512e-01	-	.	NM_007524.1|_1st_of_duplicate;MMUS99P000061139;1
NM_007524	NimbleScan	ratio_dup1st_5thR_bait_(+)_REVERSE	301	350	-8.535225e-02	-	.	NM_007524.1|_1st_of_duplicate;MMUS99P000061126;1
NM_007524	NimbleScan	ratio_dup1st_5thR_bait_(+)_REVERSE	701	750	-4.349463e-01	-	.	NM_007524.1|_1st_of_duplicate;MMUS99P000061134;1
NM_007524	NimbleScan	ratio_dup1st_5thR_bait_(+)_REVERSE	101	150	1.772745e+00	-	.	NM_007524.1|_1st_of_duplicate;MMUS99P000061122;1
NM_007524	NimbleScan	ratio_dup1st_5thR_bait_(+)_REVERSE	1001	1050	-6.872319e-01	-	.	NM_007524.1|_1st_of_duplicate;MMUS99P000061140;1
NM_007524	NimbleScan	ratio_dup1st_5thR_bait_(+)_REVERSE	1101	1150	-8.802570e-01	-	.	NM_007524.1|_1st_of_duplicate;MMUS99P000061142;1
NM_007524	NimbleScan	ratio_dup1st_5thR_bait_(+)_REVERSE	1	50	2.227890e-01	-	.	NM_007524.1|_1st_of_duplicate;MMUS99P000061120;1
NM_007524	NimbleScan	ratio_dup1st_5thR_bait_(+)_REVERSE	451	500	1.564966e+00	-	.	NM_007524.1|_1st_of_duplicate;MMUS99P000061129;1
NM_007524	NimbleScan	ratio_dup1st_5thR_bait_(+)_REVERSE	1601	1650	-3.884740e-01	-	.	NM_007524.1|_1st_of_duplicate;MMUS99P000061152;1
NM_007524	NimbleScan	ratio_dup1st_5thR_bait_(+)_REVERSE	1201	1250	1.718469e+00	-	.	NM_007524.1|_1st_of_duplicate;MMUS99P000061144;1
NM_007524	NimbleScan	ratio_dup1st_5thR_bait_(+)_REVERSE	551	600	3.519565e-01	-	.	NM_007524.1|_1st_of_duplicate;MMUS99P000061131;1
NM_007524	NimbleScan	ratio_dup1st_5thR_bait_(+)_REVERSE	1551	1600	-1.798628e+00	-	.	NM_007524.1|_1st_of_duplicate;MMUS99P000061151;1
NM_007524	NimbleScan	ratio_dup1st_5thR_bait_(+)_REVERSE	1451	1500	1.034929e-01	-	.	NM_007524.1|_1st_of_duplicate;MMUS99P000061149;1
NM_007524	NimbleScan	ratio_dup1st_5thR_bait_(+)_REVERSE	901	950	6.894709e-01	-	.	NM_007524.1|_1st_of_duplicate;MMUS99P000061138;1
NM_007524	NimbleScan	ratio_dup1st_5thR_bait_(+)_REVERSE	751	800	7.129822e-01	-	.	NM_007524.1|_1st_of_duplicate;MMUS99P000061135;1
NM_007524	NimbleScan	ratio_dup1st_5thR_bait_(+)_REVERSE	1351	1400	1.968756e+00	-	.	NM_007524.1|_1st_of_duplicate;MMUS99P000061147;1
NM_007524	NimbleScan	ratio_dup1st_5thR_bait_(+)_REVERSE	1151	1200	7.689671e-01	-	.	NM_007524.1|_1st_of_duplicate;MMUS99P000061143;1
NM_007524	NimbleScan	ratio_dup1st_5thR_bait_(+)_REVERSE	1651	1700	-4.595996e-01	-	.	NM_007524.1|_1st_of_duplicate;MMUS99P000061153;1
NM_007524	NimbleScan	ratio_dup1st_5thR_bait_(+)_REVERSE	1251	1300	-3.268042e-01	-	.	NM_007524.1|_1st_of_duplicate;MMUS99P000061145;1
NM_007524	NimbleScan	ratio_dup1st_5thR_bait_(+)_REVERSE	51	100	1.021623e+00	-	.	NM_007524.1|_1st_of_duplicate;MMUS99P000061121;1
NM_007524	NimbleScan	ratio_dup1st_5thR_bait_(+)_REVERSE	501	550	1.095218e+00	-	.	NM_007524.1|_1st_of_duplicate;MMUS99P000061130;1
NM_007524	NimbleScan	ratio_dup1st_5thR_bait_(+)_REVERSE	1401	1450	3.359373e-01	-	.	NM_007524.1|_1st_of_duplicate;MMUS99P000061148;1
NM_007524	NimbleScan	ratio_dup1st_5thR_bait_(+)_REVERSE	851	900	2.606632e+00	-	.	NM_007524.1|_1st_of_duplicate;MMUS99P000061137;1
NM_007526	NimbleScan	ratio_dup1st_5thR_bait_(+)_REVERSE	51	100	2.298988e-01	-	.	NM_007526.1|_1st_of_duplicate;MMUS99P000049362;1
NM_007526	NimbleScan	ratio_dup1st_5thR_bait_(+)_REVERSE	901	950	2.703418e-01	-	.	NM_007526.1|_1st_of_duplicate;MMUS99P000049379;1
NM_007526	NimbleScan	ratio_dup1st_5thR_bait_(+)_REVERSE	301	350	-1.052663e-01	-	.	NM_007526.1|_1st_of_duplicate;MMUS99P000049367;1
NM_007526	NimbleScan	ratio_dup1st_5thR_bait_(+)_REVERSE	551	600	9.127634e-01	-	.	NM_007526.1|_1st_of_duplicate;MMUS99P000049372;1
NM_007526	NimbleScan	ratio_dup1st_5thR_bait_(+)_REVERSE	401	450	1.476825e+00	-	.	NM_007526.1|_1st_of_duplicate;MMUS99P000049369;1
NM_007526	NimbleScan	ratio_dup1st_5thR_bait_(+)_REVERSE	201	250	5.986834e-02	-	.	NM_007526.1|_1st_of_duplicate;MMUS99P000049365;1
NM_007526	NimbleScan	ratio_dup1st_5thR_bait_(+)_REVERSE	801	850	9.358345e-02	-	.	NM_007526.1|_1st_of_duplicate;MMUS99P000049377;1
NM_007526	NimbleScan	ratio_dup1st_5thR_bait_(+)_REVERSE	101	150	6.858636e-01	-	.	NM_007526.1|_1st_of_duplicate;MMUS99P000049363;1
NM_007526	NimbleScan	ratio_dup1st_5thR_bait_(+)_REVERSE	251	300	5.339195e-01	-	.	NM_007526.1|_1st_of_duplicate;MMUS99P000049366;1
NM_007526	NimbleScan	ratio_dup1st_5thR_bait_(+)_REVERSE	651	700	-2.510676e-01	-	.	NM_007526.1|_1st_of_duplicate;MMUS99P000049374;1
NM_007526	NimbleScan	ratio_dup1st_5thR_bait_(+)_REVERSE	451	500	1.546655e+00	-	.	NM_007526.1|_1st_of_duplicate;MMUS99P000049370;1
NM_007526	NimbleScan	ratio_dup1st_5thR_bait_(+)_REVERSE	351	400	-6.056618e-02	-	.	NM_007526.1|_1st_of_duplicate;MMUS99P000049368;1
NM_007526	NimbleScan	ratio_dup1st_5thR_bait_(+)_REVERSE	1	50	-6.213537e-01	-	.	NM_007526.1|_1st_of_duplicate;MMUS99P000049361;1
NM_007526	NimbleScan	ratio_dup1st_5thR_bait_(+)_REVERSE	851	900	-1.855426e-01	-	.	NM_007526.1|_1st_of_duplicate;MMUS99P000049378;1
NM_007526	NimbleScan	ratio_dup1st_5thR_bait_(+)_REVERSE	701	750	1.394160e+00	-	.	NM_007526.1|_1st_of_duplicate;MMUS99P000049375;1
NM_007526	NimbleScan	ratio_dup1st_5thR_bait_(+)_REVERSE	951	1000	-7.897045e-01	-	.	NM_007526.1|_1st_of_duplicate;MMUS99P000049380;1
NM_007526	NimbleScan	ratio_dup1st_5thR_bait_(+)_REVERSE	1051	1100	2.103935e-01	-	.	NM_007526.1|_1st_of_duplicate;MMUS99P000049382;1
NM_007526	NimbleScan	ratio_dup1st_5thR_bait_(+)_REVERSE	501	550	6.645132e-01	-	.	NM_007526.1|_1st_of_duplicate;MMUS99P000049371;1
NM_007526	NimbleScan	ratio_dup1st_5thR_bait_(+)_REVERSE	1001	1050	-1.475861e-01	-	.	NM_007526.1|_1st_of_duplicate;MMUS99P000049381;1
NM_007526	NimbleScan	ratio_dup1st_5thR_bait_(+)_REVERSE	151	200	-8.043957e-02	-	.	NM_007526.1|_1st_of_duplicate;MMUS99P000049364;1
NM_007526	NimbleScan	ratio_dup1st_5thR_bait_(+)_REVERSE	751	800	-3.039457e-01	-	.	NM_007526.1|_1st_of_duplicate;MMUS99P000049376;1
NM_007526	NimbleScan	ratio_dup1st_5thR_bait_(+)_REVERSE	601	650	1.240830e+00	-	.	NM_007526.1|_1st_of_duplicate;MMUS99P000049373;1
NM_007527	NimbleScan	ratio_dup1st_5thR_bait_(+)_REVERSE	701	750	1.423247e+00	-	.	NM_007527.2|_1st_of_duplicate;MMUS99P000030930;1
NM_007527	NimbleScan	ratio_dup1st_5thR_bait_(+)_REVERSE	651	700	-3.399269e-01	-	.	NM_007527.2|_1st_of_duplicate;MMUS99P000030929;1
NM_007527	NimbleScan	ratio_dup1st_5thR_bait_(+)_REVERSE	1	50	-3.480435e-02	-	.	NM_007527.2|_1st_of_duplicate;MMUS99P000030916;1
NM_007527	NimbleScan	ratio_dup1st_5thR_bait_(+)_REVERSE	451	500	4.358872e-02	-	.	NM_007527.2|_1st_of_duplicate;MMUS99P000030925;1
NM_007527	NimbleScan	ratio_dup1st_5thR_bait_(+)_REVERSE	551	600	1.728933e+00	-	.	NM_007527.2|_1st_of_duplicate;MMUS99P000030927;1
NM_007527	NimbleScan	ratio_dup1st_5thR_bait_(+)_REVERSE	301	350	-3.862722e-01	-	.	NM_007527.2|_1st_of_duplicate;MMUS99P000030922;1
NM_007527	NimbleScan	ratio_dup1st_5thR_bait_(+)_REVERSE	501	550	7.020035e-01	-	.	NM_007527.2|_1st_of_duplicate;MMUS99P000030926;1
NM_007527	NimbleScan	ratio_dup1st_5thR_bait_(+)_REVERSE	51	100	2.571601e+00	-	.	NM_007527.2|_1st_of_duplicate;MMUS99P000030917;1
NM_007527	NimbleScan	ratio_dup1st_5thR_bait_(+)_REVERSE	201	250	2.858993e-01	-	.	NM_007527.2|_1st_of_duplicate;MMUS99P000030920;1
NM_007527	NimbleScan	ratio_dup1st_5thR_bait_(+)_REVERSE	351	400	3.832475e-02	-	.	NM_007527.2|_1st_of_duplicate;MMUS99P000030923;1
NM_007527	NimbleScan	ratio_dup1st_5thR_bait_(+)_REVERSE	601	650	-5.377231e-02	-	.	NM_007527.2|_1st_of_duplicate;MMUS99P000030928;1
NM_007527	NimbleScan	ratio_dup1st_5thR_bait_(+)_REVERSE	251	300	-1.397887e-01	-	.	NM_007527.2|_1st_of_duplicate;MMUS99P000030921;1
NM_007527	NimbleScan	ratio_dup1st_5thR_bait_(+)_REVERSE	151	200	1.220011e+00	-	.	NM_007527.2|_1st_of_duplicate;MMUS99P000030919;1
NM_007527	NimbleScan	ratio_dup1st_5thR_bait_(+)_REVERSE	751	800	2.020597e+00	-	.	NM_007527.2|_1st_of_duplicate;MMUS99P000030931;1
NM_007527	NimbleScan	ratio_dup1st_5thR_bait_(+)_REVERSE	401	450	-6.318668e-02	-	.	NM_007527.2|_1st_of_duplicate;MMUS99P000030924;1
NM_007527	NimbleScan	ratio_dup1st_5thR_bait_(+)_REVERSE	101	150	-8.673507e-02	-	.	NM_007527.2|_1st_of_duplicate;MMUS99P000030918;1
NM_007540	NimbleScan	ratio_dup1st_5thR_bait_(+)_REVERSE	2909	2958	-8.244225e-02	-	.	NM_007540.3|_1st_of_duplicate;MMUS99P000035114;1
NM_007540	NimbleScan	ratio_dup1st_5thR_bait_(+)_REVERSE	1151	1200	3.743664e-02	-	.	NM_007540.3|_1st_of_duplicate;MMUS99P000035080;1
NM_007540	NimbleScan	ratio_dup1st_5thR_bait_(+)_REVERSE	4066	4115	1.757990e-01	-	.	NM_007540.3|_1st_of_duplicate;MMUS99P000035137;1
NM_007540	NimbleScan	ratio_dup1st_5thR_bait_(+)_REVERSE	4166	4215	-5.684738e-01	-	.	NM_007540.3|_1st_of_duplicate;MMUS99P000035139;1
NM_007540	NimbleScan	ratio_dup1st_5thR_bait_(+)_REVERSE	2859	2908	-1.780570e-01	-	.	NM_007540.3|_1st_of_duplicate;MMUS99P000035113;1
NM_007540	NimbleScan	ratio_dup1st_5thR_bait_(+)_REVERSE	401	450	-3.043480e-01	-	.	NM_007540.3|_1st_of_duplicate;MMUS99P000035065;1
NM_007540	NimbleScan	ratio_dup1st_5thR_bait_(+)_REVERSE	3009	3058	-4.887492e-01	-	.	NM_007540.3|_1st_of_duplicate;MMUS99P000035116;1
NM_007540	NimbleScan	ratio_dup1st_5thR_bait_(+)_REVERSE	1651	1700	7.176391e-02	-	.	NM_007540.3|_1st_of_duplicate;MMUS99P000035090;1
NM_007540	NimbleScan	ratio_dup1st_5thR_bait_(+)_REVERSE	1401	1450	5.451946e-01	-	.	NM_007540.3|_1st_of_duplicate;MMUS99P000035085;1
NM_007540	NimbleScan	ratio_dup1st_5thR_bait_(+)_REVERSE	3766	3815	-8.242188e-01	-	.	NM_007540.3|_1st_of_duplicate;MMUS99P000035131;1
NM_007540	NimbleScan	ratio_dup1st_5thR_bait_(+)_REVERSE	801	850	2.269392e-01	-	.	NM_007540.3|_1st_of_duplicate;MMUS99P000035073;1
NM_007540	NimbleScan	ratio_dup1st_5thR_bait_(+)_REVERSE	2559	2608	4.480768e-01	-	.	NM_007540.3|_1st_of_duplicate;MMUS99P000035107;1
NM_007540	NimbleScan	ratio_dup1st_5thR_bait_(+)_REVERSE	51	100	-6.888359e-01	-	.	NM_007540.3|_1st_of_duplicate;MMUS99P000035058;1
NM_007540	NimbleScan	ratio_dup1st_5thR_bait_(+)_REVERSE	3116	3165	-3.400959e-03	-	.	NM_007540.3|_1st_of_duplicate;MMUS99P000035118;1
NM_007540	NimbleScan	ratio_dup1st_5thR_bait_(+)_REVERSE	3216	3265	4.051393e-01	-	.	NM_007540.3|_1st_of_duplicate;MMUS99P000035120;1
NM_007540	NimbleScan	ratio_dup1st_5thR_bait_(+)_REVERSE	1551	1600	2.806385e-01	-	.	NM_007540.3|_1st_of_duplicate;MMUS99P000035088;1
NM_007540	NimbleScan	ratio_dup1st_5thR_bait_(+)_REVERSE	1601	1650	-3.017529e-01	-	.	NM_007540.3|_1st_of_duplicate;MMUS99P000035089;1
NM_007540	NimbleScan	ratio_dup1st_5thR_bait_(+)_REVERSE	351	400	4.513184e-02	-	.	NM_007540.3|_1st_of_duplicate;MMUS99P000035064;1
NM_007540	NimbleScan	ratio_dup1st_5thR_bait_(+)_REVERSE	701	750	3.421362e-01	-	.	NM_007540.3|_1st_of_duplicate;MMUS99P000035071;1
NM_007540	NimbleScan	ratio_dup1st_5thR_bait_(+)_REVERSE	2459	2508	-4.161421e-01	-	.	NM_007540.3|_1st_of_duplicate;MMUS99P000035105;1
NM_007540	NimbleScan	ratio_dup1st_5thR_bait_(+)_REVERSE	1451	1500	-3.607749e-02	-	.	NM_007540.3|_1st_of_duplicate;MMUS99P000035086;1
NM_007540	NimbleScan	ratio_dup1st_5thR_bait_(+)_REVERSE	751	800	-3.628254e-01	-	.	NM_007540.3|_1st_of_duplicate;MMUS99P000035072;1
NM_007540	NimbleScan	ratio_dup1st_5thR_bait_(+)_REVERSE	901	950	-2.523854e-01	-	.	NM_007540.3|_1st_of_duplicate;MMUS99P000035075;1
NM_007540	NimbleScan	ratio_dup1st_5thR_bait_(+)_REVERSE	1	50	-5.071773e-01	-	.	NM_007540.3|_1st_of_duplicate;MMUS99P000035057;1
NM_007540	NimbleScan	ratio_dup1st_5thR_bait_(+)_REVERSE	501	550	-3.982190e-01	-	.	NM_007540.3|_1st_of_duplicate;MMUS99P000035067;1
NM_007540	NimbleScan	ratio_dup1st_5thR_bait_(+)_REVERSE	1701	1750	1.232791e-04	-	.	NM_007540.3|_1st_of_duplicate;MMUS99P000035091;1
NM_007540	NimbleScan	ratio_dup1st_5thR_bait_(+)_REVERSE	3516	3565	-4.112410e-02	-	.	NM_007540.3|_1st_of_duplicate;MMUS99P000035126;1
NM_007540	NimbleScan	ratio_dup1st_5thR_bait_(+)_REVERSE	2095	2144	-1.605294e-01	-	.	NM_007540.3|_1st_of_duplicate;MMUS99P000035098;1
NM_007540	NimbleScan	ratio_dup1st_5thR_bait_(+)_REVERSE	1051	1100	-3.288565e+00	-	.	NM_007540.3|_1st_of_duplicate;MMUS99P000035078;1
NM_007540	NimbleScan	ratio_dup1st_5thR_bait_(+)_REVERSE	151	200	1.864161e-01	-	.	NM_007540.3|_1st_of_duplicate;MMUS99P000035060;1
NM_007540	NimbleScan	ratio_dup1st_5thR_bait_(+)_REVERSE	1792	1841	2.306123e-01	-	.	NM_007540.3|_1st_of_duplicate;MMUS99P000035092;1
NM_007540	NimbleScan	ratio_dup1st_5thR_bait_(+)_REVERSE	3066	3115	-1.581410e+00	-	.	NM_007540.3|_1st_of_duplicate;MMUS99P000035117;1
NM_007540	NimbleScan	ratio_dup1st_5thR_bait_(+)_REVERSE	2759	2808	-3.084839e-01	-	.	NM_007540.3|_1st_of_duplicate;MMUS99P000035111;1
NM_007540	NimbleScan	ratio_dup1st_5thR_bait_(+)_REVERSE	2045	2094	-5.450965e-01	-	.	NM_007540.3|_1st_of_duplicate;MMUS99P000035097;1
NM_007540	NimbleScan	ratio_dup1st_5thR_bait_(+)_REVERSE	4116	4165	-5.863752e-01	-	.	NM_007540.3|_1st_of_duplicate;MMUS99P000035138;1
NM_007540	NimbleScan	ratio_dup1st_5thR_bait_(+)_REVERSE	1943	1992	1.497311e+00	-	.	NM_007540.3|_1st_of_duplicate;MMUS99P000035095;1
NM_007540	NimbleScan	ratio_dup1st_5thR_bait_(+)_REVERSE	251	300	2.620312e-01	-	.	NM_007540.3|_1st_of_duplicate;MMUS99P000035062;1
NM_007540	NimbleScan	ratio_dup1st_5thR_bait_(+)_REVERSE	2509	2558	-2.793507e-01	-	.	NM_007540.3|_1st_of_duplicate;MMUS99P000035106;1
NM_007540	NimbleScan	ratio_dup1st_5thR_bait_(+)_REVERSE	1001	1050	-5.875952e-01	-	.	NM_007540.3|_1st_of_duplicate;MMUS99P000035077;1
NM_007540	NimbleScan	ratio_dup1st_5thR_bait_(+)_REVERSE	1842	1891	-4.765184e-02	-	.	NM_007540.3|_1st_of_duplicate;MMUS99P000035093;1
NM_007540	NimbleScan	ratio_dup1st_5thR_bait_(+)_REVERSE	2809	2858	-2.723254e-02	-	.	NM_007540.3|_1st_of_duplicate;MMUS99P000035112;1
NM_007540	NimbleScan	ratio_dup1st_5thR_bait_(+)_REVERSE	2709	2758	-8.101593e-02	-	.	NM_007540.3|_1st_of_duplicate;MMUS99P000035110;1
NM_007540	NimbleScan	ratio_dup1st_5thR_bait_(+)_REVERSE	2145	2194	-3.006152e-01	-	.	NM_007540.3|_1st_of_duplicate;MMUS99P000035099;1
NM_007540	NimbleScan	ratio_dup1st_5thR_bait_(+)_REVERSE	3166	3215	5.441947e-01	-	.	NM_007540.3|_1st_of_duplicate;MMUS99P000035119;1
NM_007540	NimbleScan	ratio_dup1st_5thR_bait_(+)_REVERSE	601	650	-2.961735e-01	-	.	NM_007540.3|_1st_of_duplicate;MMUS99P000035069;1
NM_007540	NimbleScan	ratio_dup1st_5thR_bait_(+)_REVERSE	1201	1250	1.264322e-01	-	.	NM_007540.3|_1st_of_duplicate;MMUS99P000035081;1
NM_007540	NimbleScan	ratio_dup1st_5thR_bait_(+)_REVERSE	3666	3715	-4.438737e-01	-	.	NM_007540.3|_1st_of_duplicate;MMUS99P000035129;1
NM_007540	NimbleScan	ratio_dup1st_5thR_bait_(+)_REVERSE	1892	1941	-1.429346e-01	-	.	NM_007540.3|_1st_of_duplicate;MMUS99P000035094;1
NM_007540	NimbleScan	ratio_dup1st_5thR_bait_(+)_REVERSE	3416	3465	8.494628e-02	-	.	NM_007540.3|_1st_of_duplicate;MMUS99P000035124;1
NM_007540	NimbleScan	ratio_dup1st_5thR_bait_(+)_REVERSE	651	700	9.597933e-01	-	.	NM_007540.3|_1st_of_duplicate;MMUS99P000035070;1
NM_007540	NimbleScan	ratio_dup1st_5thR_bait_(+)_REVERSE	2609	2658	8.847499e-01	-	.	NM_007540.3|_1st_of_duplicate;MMUS99P000035108;1
NM_007540	NimbleScan	ratio_dup1st_5thR_bait_(+)_REVERSE	951	1000	-9.421124e-02	-	.	NM_007540.3|_1st_of_duplicate;MMUS99P000035076;1
NM_007540	NimbleScan	ratio_dup1st_5thR_bait_(+)_REVERSE	851	900	-4.224386e-01	-	.	NM_007540.3|_1st_of_duplicate;MMUS99P000035074;1
NM_007540	NimbleScan	ratio_dup1st_5thR_bait_(+)_REVERSE	2195	2244	-6.685603e-02	-	.	NM_007540.3|_1st_of_duplicate;MMUS99P000035100;1
NM_007540	NimbleScan	ratio_dup1st_5thR_bait_(+)_REVERSE	101	150	-3.598235e-01	-	.	NM_007540.3|_1st_of_duplicate;MMUS99P000035059;1
NM_007540	NimbleScan	ratio_dup1st_5thR_bait_(+)_REVERSE	551	600	-1.632466e+00	-	.	NM_007540.3|_1st_of_duplicate;MMUS99P000035068;1
NM_007540	NimbleScan	ratio_dup1st_5thR_bait_(+)_REVERSE	301	350	1.133338e-01	-	.	NM_007540.3|_1st_of_duplicate;MMUS99P000035063;1
NM_007540	NimbleScan	ratio_dup1st_5thR_bait_(+)_REVERSE	3866	3915	-3.756608e-01	-	.	NM_007540.3|_1st_of_duplicate;MMUS99P000035133;1
NM_007540	NimbleScan	ratio_dup1st_5thR_bait_(+)_REVERSE	2659	2708	1.975454e+00	-	.	NM_007540.3|_1st_of_duplicate;MMUS99P000035109;1
NM_007540	NimbleScan	ratio_dup1st_5thR_bait_(+)_REVERSE	2302	2351	-2.147785e-01	-	.	NM_007540.3|_1st_of_duplicate;MMUS99P000035102;1
NM_007540	NimbleScan	ratio_dup1st_5thR_bait_(+)_REVERSE	3316	3365	-5.422825e-02	-	.	NM_007540.3|_1st_of_duplicate;MMUS99P000035122;1
NM_007540	NimbleScan	ratio_dup1st_5thR_bait_(+)_REVERSE	3966	4015	-2.168612e-01	-	.	NM_007540.3|_1st_of_duplicate;MMUS99P000035135;1
NM_007540	NimbleScan	ratio_dup1st_5thR_bait_(+)_REVERSE	451	500	-2.568854e-01	-	.	NM_007540.3|_1st_of_duplicate;MMUS99P000035066;1
NM_007540	NimbleScan	ratio_dup1st_5thR_bait_(+)_REVERSE	1301	1350	-8.760117e-01	-	.	NM_007540.3|_1st_of_duplicate;MMUS99P000035083;1
NM_007540	NimbleScan	ratio_dup1st_5thR_bait_(+)_REVERSE	2352	2401	-3.962194e-01	-	.	NM_007540.3|_1st_of_duplicate;MMUS99P000035103;1
NM_007540	NimbleScan	ratio_dup1st_5thR_bait_(+)_REVERSE	3566	3615	-1.713311e-01	-	.	NM_007540.3|_1st_of_duplicate;MMUS99P000035127;1
NM_007540	NimbleScan	ratio_dup1st_5thR_bait_(+)_REVERSE	1995	2044	5.030192e-01	-	.	NM_007540.3|_1st_of_duplicate;MMUS99P000035096;1
NM_007540	NimbleScan	ratio_dup1st_5thR_bait_(+)_REVERSE	4016	4065	-3.167214e-01	-	.	NM_007540.3|_1st_of_duplicate;MMUS99P000035136;1
NM_007540	NimbleScan	ratio_dup1st_5thR_bait_(+)_REVERSE	3616	3665	-2.838527e-01	-	.	NM_007540.3|_1st_of_duplicate;MMUS99P000035128;1
NM_007540	NimbleScan	ratio_dup1st_5thR_bait_(+)_REVERSE	3816	3865	-2.347784e-01	-	.	NM_007540.3|_1st_of_duplicate;MMUS99P000035132;1
NM_007540	NimbleScan	ratio_dup1st_5thR_bait_(+)_REVERSE	1101	1150	-1.795083e-01	-	.	NM_007540.3|_1st_of_duplicate;MMUS99P000035079;1
NM_007540	NimbleScan	ratio_dup1st_5thR_bait_(+)_REVERSE	1501	1550	-4.904225e-01	-	.	NM_007540.3|_1st_of_duplicate;MMUS99P000035087;1
NM_007540	NimbleScan	ratio_dup1st_5thR_bait_(+)_REVERSE	2959	3008	-3.985407e-01	-	.	NM_007540.3|_1st_of_duplicate;MMUS99P000035115;1
NM_007540	NimbleScan	ratio_dup1st_5thR_bait_(+)_REVERSE	3266	3315	1.960529e-01	-	.	NM_007540.3|_1st_of_duplicate;MMUS99P000035121;1
NM_007540	NimbleScan	ratio_dup1st_5thR_bait_(+)_REVERSE	3916	3965	-7.932356e-01	-	.	NM_007540.3|_1st_of_duplicate;MMUS99P000035134;1
NM_007540	NimbleScan	ratio_dup1st_5thR_bait_(+)_REVERSE	201	250	2.041935e-02	-	.	NM_007540.3|_1st_of_duplicate;MMUS99P000035061;1
NM_007540	NimbleScan	ratio_dup1st_5thR_bait_(+)_REVERSE	3366	3415	-7.004425e-01	-	.	NM_007540.3|_1st_of_duplicate;MMUS99P000035123;1
NM_007540	NimbleScan	ratio_dup1st_5thR_bait_(+)_REVERSE	3716	3765	-8.550044e-01	-	.	NM_007540.3|_1st_of_duplicate;MMUS99P000035130;1
NM_007540	NimbleScan	ratio_dup1st_5thR_bait_(+)_REVERSE	2245	2294	-3.934431e-01	-	.	NM_007540.3|_1st_of_duplicate;MMUS99P000035101;1
NM_007540	NimbleScan	ratio_dup1st_5thR_bait_(+)_REVERSE	2402	2451	-5.658314e-01	-	.	NM_007540.3|_1st_of_duplicate;MMUS99P000035104;1
NM_007540	NimbleScan	ratio_dup1st_5thR_bait_(+)_REVERSE	3466	3515	1.155034e+00	-	.	NM_007540.3|_1st_of_duplicate;MMUS99P000035125;1
NM_007540	NimbleScan	ratio_dup1st_5thR_bait_(+)_REVERSE	1251	1300	-1.219918e-01	-	.	NM_007540.3|_1st_of_duplicate;MMUS99P000035082;1
NM_007540	NimbleScan	ratio_dup1st_5thR_bait_(+)_REVERSE	1351	1400	-3.310005e-01	-	.	NM_007540.3|_1st_of_duplicate;MMUS99P000035084;1
NM_007541	NimbleScan	ratio_dup1st_5thR_bait_(+)_REVERSE	101	150	7.726276e-01	-	.	NM_007541.1|_1st_of_duplicate;MMUS99P000049385;1
NM_007541	NimbleScan	ratio_dup1st_5thR_bait_(+)_REVERSE	251	300	1.979807e-01	-	.	NM_007541.1|_1st_of_duplicate;MMUS99P000049388;1
NM_007541	NimbleScan	ratio_dup1st_5thR_bait_(+)_REVERSE	51	100	8.637984e-01	-	.	NM_007541.1|_1st_of_duplicate;MMUS99P000049384;1
NM_007541	NimbleScan	ratio_dup1st_5thR_bait_(+)_REVERSE	1	50	6.169614e-01	-	.	NM_007541.1|_1st_of_duplicate;MMUS99P000049383;1
NM_007541	NimbleScan	ratio_dup1st_5thR_bait_(+)_REVERSE	301	350	-3.490452e-01	-	.	NM_007541.1|_1st_of_duplicate;MMUS99P000049389;1
NM_007541	NimbleScan	ratio_dup1st_5thR_bait_(+)_REVERSE	351	400	2.550479e-01	-	.	NM_007541.1|_1st_of_duplicate;MMUS99P000049390;1
NM_007541	NimbleScan	ratio_dup1st_5thR_bait_(+)_REVERSE	201	250	6.115284e-01	-	.	NM_007541.1|_1st_of_duplicate;MMUS99P000049387;1
NM_007541	NimbleScan	ratio_dup1st_5thR_bait_(+)_REVERSE	151	200	3.085036e-01	-	.	NM_007541.1|_1st_of_duplicate;MMUS99P000049386;1
NM_007542	NimbleScan	ratio_dup1st_5thR_bait_(+)_REVERSE	101	150	1.030100e+00	-	.	NM_007542.3|_1st_of_duplicate;MMUS99P000011670;1
NM_007542	NimbleScan	ratio_dup1st_5thR_bait_(+)_REVERSE	901	950	1.571037e-01	-	.	NM_007542.3|_1st_of_duplicate;MMUS99P000011686;1
NM_007542	NimbleScan	ratio_dup1st_5thR_bait_(+)_REVERSE	1	50	2.735736e-01	-	.	NM_007542.3|_1st_of_duplicate;MMUS99P000011668;1
NM_007542	NimbleScan	ratio_dup1st_5thR_bait_(+)_REVERSE	151	200	-4.848324e-01	-	.	NM_007542.3|_1st_of_duplicate;MMUS99P000011671;1
NM_007542	NimbleScan	ratio_dup1st_5thR_bait_(+)_REVERSE	551	600	8.122972e-01	-	.	NM_007542.3|_1st_of_duplicate;MMUS99P000011679;1
NM_007542	NimbleScan	ratio_dup1st_5thR_bait_(+)_REVERSE	1001	1050	-5.457464e-01	-	.	NM_007542.3|_1st_of_duplicate;MMUS99P000011688;1
NM_007542	NimbleScan	ratio_dup1st_5thR_bait_(+)_REVERSE	1301	1350	-3.979468e-01	-	.	NM_007542.3|_1st_of_duplicate;MMUS99P000011694;1
NM_007542	NimbleScan	ratio_dup1st_5thR_bait_(+)_REVERSE	1901	1950	-1.809883e+00	-	.	NM_007542.3|_1st_of_duplicate;MMUS99P000011706;1
NM_007542	NimbleScan	ratio_dup1st_5thR_bait_(+)_REVERSE	1051	1100	2.504334e-01	-	.	NM_007542.3|_1st_of_duplicate;MMUS99P000011689;1
NM_007542	NimbleScan	ratio_dup1st_5thR_bait_(+)_REVERSE	1551	1600	-8.007778e-02	-	.	NM_007542.3|_1st_of_duplicate;MMUS99P000011699;1
NM_007542	NimbleScan	ratio_dup1st_5thR_bait_(+)_REVERSE	1751	1800	5.431038e-02	-	.	NM_007542.3|_1st_of_duplicate;MMUS99P000011703;1
NM_007542	NimbleScan	ratio_dup1st_5thR_bait_(+)_REVERSE	1801	1850	-3.965753e-01	-	.	NM_007542.3|_1st_of_duplicate;MMUS99P000011704;1
NM_007542	NimbleScan	ratio_dup1st_5thR_bait_(+)_REVERSE	2101	2150	1.564154e-03	-	.	NM_007542.3|_1st_of_duplicate;MMUS99P000011710;1
NM_007542	NimbleScan	ratio_dup1st_5thR_bait_(+)_REVERSE	1201	1250	3.664437e-01	-	.	NM_007542.3|_1st_of_duplicate;MMUS99P000011692;1
NM_007542	NimbleScan	ratio_dup1st_5thR_bait_(+)_REVERSE	201	250	-1.411734e-01	-	.	NM_007542.3|_1st_of_duplicate;MMUS99P000011672;1
NM_007542	NimbleScan	ratio_dup1st_5thR_bait_(+)_REVERSE	301	350	-7.215425e-02	-	.	NM_007542.3|_1st_of_duplicate;MMUS99P000011674;1
NM_007542	NimbleScan	ratio_dup1st_5thR_bait_(+)_REVERSE	1151	1200	-5.810102e-02	-	.	NM_007542.3|_1st_of_duplicate;MMUS99P000011691;1
NM_007542	NimbleScan	ratio_dup1st_5thR_bait_(+)_REVERSE	751	800	-7.364752e-03	-	.	NM_007542.3|_1st_of_duplicate;MMUS99P000011683;1
NM_007542	NimbleScan	ratio_dup1st_5thR_bait_(+)_REVERSE	2201	2250	-1.710560e-01	-	.	NM_007542.3|_1st_of_duplicate;MMUS99P000011712;1
NM_007542	NimbleScan	ratio_dup1st_5thR_bait_(+)_REVERSE	1951	2000	1.796652e-01	-	.	NM_007542.3|_1st_of_duplicate;MMUS99P000011707;1
NM_007542	NimbleScan	ratio_dup1st_5thR_bait_(+)_REVERSE	2151	2200	-5.051786e-01	-	.	NM_007542.3|_1st_of_duplicate;MMUS99P000011711;1
NM_007542	NimbleScan	ratio_dup1st_5thR_bait_(+)_REVERSE	651	700	-5.912472e-02	-	.	NM_007542.3|_1st_of_duplicate;MMUS99P000011681;1
NM_007542	NimbleScan	ratio_dup1st_5thR_bait_(+)_REVERSE	851	900	-4.793513e-01	-	.	NM_007542.3|_1st_of_duplicate;MMUS99P000011685;1
NM_007542	NimbleScan	ratio_dup1st_5thR_bait_(+)_REVERSE	1701	1750	8.906544e-01	-	.	NM_007542.3|_1st_of_duplicate;MMUS99P000011702;1
NM_007542	NimbleScan	ratio_dup1st_5thR_bait_(+)_REVERSE	2051	2100	3.480269e-01	-	.	NM_007542.3|_1st_of_duplicate;MMUS99P000011709;1
NM_007542	NimbleScan	ratio_dup1st_5thR_bait_(+)_REVERSE	2301	2350	4.525695e-01	-	.	NM_007542.3|_1st_of_duplicate;MMUS99P000011714;1
NM_007542	NimbleScan	ratio_dup1st_5thR_bait_(+)_REVERSE	1101	1150	-6.738317e-02	-	.	NM_007542.3|_1st_of_duplicate;MMUS99P000011690;1
NM_007542	NimbleScan	ratio_dup1st_5thR_bait_(+)_REVERSE	1401	1450	7.068759e-01	-	.	NM_007542.3|_1st_of_duplicate;MMUS99P000011696;1
NM_007542	NimbleScan	ratio_dup1st_5thR_bait_(+)_REVERSE	1851	1900	7.222324e-01	-	.	NM_007542.3|_1st_of_duplicate;MMUS99P000011705;1
NM_007542	NimbleScan	ratio_dup1st_5thR_bait_(+)_REVERSE	51	100	-3.083730e-01	-	.	NM_007542.3|_1st_of_duplicate;MMUS99P000011669;1
NM_007542	NimbleScan	ratio_dup1st_5thR_bait_(+)_REVERSE	601	650	4.501257e-01	-	.	NM_007542.3|_1st_of_duplicate;MMUS99P000011680;1
NM_007542	NimbleScan	ratio_dup1st_5thR_bait_(+)_REVERSE	1501	1550	7.049116e-01	-	.	NM_007542.3|_1st_of_duplicate;MMUS99P000011698;1
NM_007542	NimbleScan	ratio_dup1st_5thR_bait_(+)_REVERSE	1351	1400	4.824090e-01	-	.	NM_007542.3|_1st_of_duplicate;MMUS99P000011695;1
NM_007542	NimbleScan	ratio_dup1st_5thR_bait_(+)_REVERSE	451	500	1.850543e-01	-	.	NM_007542.3|_1st_of_duplicate;MMUS99P000011677;1
NM_007542	NimbleScan	ratio_dup1st_5thR_bait_(+)_REVERSE	701	750	5.941595e-01	-	.	NM_007542.3|_1st_of_duplicate;MMUS99P000011682;1
NM_007542	NimbleScan	ratio_dup1st_5thR_bait_(+)_REVERSE	951	1000	3.357272e-01	-	.	NM_007542.3|_1st_of_duplicate;MMUS99P000011687;1
NM_007542	NimbleScan	ratio_dup1st_5thR_bait_(+)_REVERSE	501	550	-4.719978e-01	-	.	NM_007542.3|_1st_of_duplicate;MMUS99P000011678;1
NM_007542	NimbleScan	ratio_dup1st_5thR_bait_(+)_REVERSE	1451	1500	-2.126228e-01	-	.	NM_007542.3|_1st_of_duplicate;MMUS99P000011697;1
NM_007542	NimbleScan	ratio_dup1st_5thR_bait_(+)_REVERSE	2001	2050	-5.215841e-01	-	.	NM_007542.3|_1st_of_duplicate;MMUS99P000011708;1
NM_007542	NimbleScan	ratio_dup1st_5thR_bait_(+)_REVERSE	401	450	-2.407679e-01	-	.	NM_007542.3|_1st_of_duplicate;MMUS99P000011676;1
NM_007542	NimbleScan	ratio_dup1st_5thR_bait_(+)_REVERSE	351	400	-1.362308e-01	-	.	NM_007542.3|_1st_of_duplicate;MMUS99P000011675;1
NM_007542	NimbleScan	ratio_dup1st_5thR_bait_(+)_REVERSE	251	300	4.692957e-01	-	.	NM_007542.3|_1st_of_duplicate;MMUS99P000011673;1
NM_007542	NimbleScan	ratio_dup1st_5thR_bait_(+)_REVERSE	2251	2300	-2.139395e+00	-	.	NM_007542.3|_1st_of_duplicate;MMUS99P000011713;1
NM_007542	NimbleScan	ratio_dup1st_5thR_bait_(+)_REVERSE	801	850	-5.748191e-01	-	.	NM_007542.3|_1st_of_duplicate;MMUS99P000011684;1
NM_007542	NimbleScan	ratio_dup1st_5thR_bait_(+)_REVERSE	1651	1700	4.565194e-02	-	.	NM_007542.3|_1st_of_duplicate;MMUS99P000011701;1
NM_007542	NimbleScan	ratio_dup1st_5thR_bait_(+)_REVERSE	1601	1650	4.078062e-01	-	.	NM_007542.3|_1st_of_duplicate;MMUS99P000011700;1
NM_007542	NimbleScan	ratio_dup1st_5thR_bait_(+)_REVERSE	1251	1300	3.430932e-01	-	.	NM_007542.3|_1st_of_duplicate;MMUS99P000011693;1
NM_007548	NimbleScan	ratio_dup1st_5thR_bait_(+)_REVERSE	2651	2700	1.731565e-01	-	.	NM_007548.1|_1st_of_duplicate;MMUS99P000061207;1
NM_007548	NimbleScan	ratio_dup1st_5thR_bait_(+)_REVERSE	3401	3450	-1.411078e+00	-	.	NM_007548.1|_1st_of_duplicate;MMUS99P000061222;1
NM_007548	NimbleScan	ratio_dup1st_5thR_bait_(+)_REVERSE	4801	4850	-1.119862e-01	-	.	NM_007548.1|_1st_of_duplicate;MMUS99P000061250;1
NM_007548	NimbleScan	ratio_dup1st_5thR_bait_(+)_REVERSE	1201	1250	5.544144e-01	-	.	NM_007548.1|_1st_of_duplicate;MMUS99P000061178;1
[truncated: 165,158 more rows]
