# Supplementary material for: Use of cDNA Tiling Arrays for Identifying Protein Interactions Selected by In Vitro Display Technologies
Source: PLoS One. 2008 Feb 20;3(2):e1646. doi: 10.1371/journal.pone.0001646 (PMC2241667; doi:10.1371/journal.pone.0001646)
Supplement: Table S1 — All detected reproducible signal peaks (0.09 MB XLS) [file pone.0001646.s005.xls]

## Sheet: Sheet1
Table S1. All detected reproducible signal peaks
Accession NO.	Probe set A	Probe set B	Average	Gene symbol**
NM_025307.2	8.202	8.307	8.2545	Nrbf2
XM_143418.3	7.866	8.401	8.1335	Ankrd35
S74567.1	7.754	7.837	7.7955	c-Maf
NM_025925.1	7.791	7.676	7.7335	2010103A03Rik
NM_010234.2	8.188	7.251	7.7195	Fos
NM_133350.1	7.579	7.848	7.7135	Mapre3
NM_007790.2	7.817	7.337	7.577	Cspg6
NM_008447.2	7.341	7.641	7.491	Kif5a
XM_135706.4	7.446	7.527	7.4865	9130229H14Rik
NM_010591.1	7.426	7.395	7.4105	Jun
NM_013931.1	7.715	6.848	7.2815	Mapk8ip3
XM_131375.2	6.889	7.454	7.1715	Creb3
NM_008448.2	6.765	7.516	7.1405	Kif5b
NM_008691.1	7.117	7.14	7.1285	Nef3
NM_008449.2	6.977	7.234	7.1055	Kif5c
NM_029663.1	7.161	7.005	7.083	Eef1d
NM_146065.1	7.132	6.865	6.9985	Atf7
NM_009716.1	7.19	6.792	6.991	Atf4
NM_009986.2	6.913	6.787	6.85	Cutl1
NM_030887.2	6.599	6.937	6.768	Jundm2
NM_177429.2	6.348	7.035	6.6915	Ofd1
NM_010277.1	6.231	6.871	6.551	Gfap
NM_008449.2	6.436	5.76	6.098	Kif5c
NM_008950.1	5.759	6.163	5.961	Psmc5
NM_008448.2	5.835	6.039	5.937	Kif5b
NM_007498.2	5.62	5.527	5.5735	Atf3
NM_153536.2	5.548	4.877	5.2125	B130050I23Rik
XM_133383.2	5.249	4.995	5.122	Cebpg
NM_028915.1	4.667	4.579	4.623	1200008A14Rik
NM_013607.1	4.39	4.296	4.343	Myh11
NM_025816.1	4.267	4.084	4.1755	Tax1bp1
NM_008665.2	4.186	3.982	4.084	Myt1
NM_007442.1	3.853	4.093	3.973	Alx4
NM_008037.3	3.874	3.996	3.935	Fosl2
NM_017376.2	3.607	3.326	3.4665	Tef
NM_007496.1	1.84	5.02	3.43	Atbf1
NM_009822.1	2.938	3.774	3.356	Cbfa2t1h
NM_011791.1	3.661	2.967	3.314	Ash2l
NM_019662.1	3.3	3.182	3.241	Rrad
NM_007953.1	3.201	3.277	3.239	Esrra
NM_008666.1	3.652	2.678	3.165	Myt1l
NM_008558.1	3.52	2.797	3.1585	Max
NM_008416.1	3.594	2.716	3.155	Junb
NM_009882.1	2.74	3.283	3.0115	Cebpz
NM_025276.2	3.159	2.784	2.9715	Evpl
NM_010895.2	3.462	2.353	2.9075	Neurod2
NM_010151.1	3.526	2.113	2.8195	Nr2f1
NM_011566.1	2.258	3.279	2.7685	Tead3
NM_010460.1	2.679	2.847	2.763	Hoxb7
NM_011424.1	3.207	2.282	2.7445	Ncor2
NM_011097.1	2.629	2.782	2.7055	Pitx1
NM_007770.2	2.776	2.6	2.688	Crx
NM_025276.2	3.159	2.147	2.653	Evpl
NM_013665.1	2.525	2.772	2.6485	Shox2
XM_129464.2	2.479	2.815	2.647	Mapkapk2
NM_007524.1	2.607	2.668	2.6375	Bapx1
NM_016896.2	3.524	1.738	2.631	Map3k14
NM_031160.1	2.59	2.663	2.6265	Arf4l
NM_025821.2	2.829	2.226	2.5275	Carhsp1
NM_024452.1	2.474	2.562	2.518	Luzp1
NM_023814.2	2.742	2.279	2.5105	Tbx18
NM_013781.2	2.145	2.862	2.5035	Sh2d3c
NM_010921.1	2.722	2.276	2.499	Nkx3-1
NM_007779.1	2.265	2.724	2.4945	Csf1r
NM_009500.1	3.278	1.687	2.4825
XM_127441.2	2.192	2.757	2.4745
NM_009636.1	3.277	1.65	2.4635
NM_020273.1	2.621	2.303	2.462
NM_007578.1	2.519	2.381	2.45
NM_008416.1	2.176	2.716	2.446
NM_009237.1	1.971	2.919	2.445
XM_134479.2	2.3	2.575	2.4375
NM_008716.1	2.455	2.412	2.4335
NM_011306.2	2.621	2.24	2.4305
NM_024452.1	2.352	2.496	2.424
NM_025276.2	2.65	2.168	2.409
NM_010155.2	2.62	2.185	2.4025
NM_022886.1	2.511	2.279	2.395
XM_126744.3	2.673	2.105	2.389
NM_007804.2	2.269	2.508	2.3885
NM_010717.1	2.086	2.679	2.3825
NM_010441.1	2.659	2.102	2.3805
NM_009480.1	2.494	2.244	2.369
NM_019963.1	2.473	2.26	2.3665
NM_008257.2	2.379	2.328	2.3535
NM_008960.1	2.867	1.833	2.35
NM_010264.2	2.271	2.428	2.3495
NM_009541.1	2.698	1.995	2.3465
NM_144828.1	2.097	2.595	2.346
NM_011067.1	2.42	2.262	2.341
NM_007631.1	1.936	2.746	2.341
NM_009212.1	2.606	2.068	2.337
NM_025276.2	2.181	2.453	2.317
NM_031166.1	1.845	2.766	2.3055
NM_007440.2	2.635	1.97	2.3025
NM_010435.2	2.155	2.44	2.2975
NM_011378.1	2.191	2.402	2.2965
NM_007966.1	2.302	2.282	2.292
NM_008781.2	2.432	2.146	2.289
NM_009646.1	1.783	2.777	2.28
NM_031160.1	1.868	2.663	2.2655
NM_010433.1	2.638	1.872	2.255
NM_007880.1	2.167	2.338	2.2525
NM_010133.1	2.356	2.142	2.249
NM_033270.1	2.264	2.225	2.2445
NM_138599.2	2.234	2.248	2.241
XM_127089.2	2.019	2.462	2.2405
NM_009371.2	1.937	2.542	2.2395
NM_009330.1	2.769	1.699	2.234
NM_016658.1	1.769	2.682	2.2255
NM_007991.2	2.155	2.295	2.225
NM_010309.2	2.783	1.664	2.2235
NM_007897.1	1.732	2.711	2.2215
NM_016688.1	2.313	2.127	2.22
XM_125814.3	1.808	2.63	2.219
NM_030693.1	2.214	2.208	2.211
NM_016710.1	2.182	2.233	2.2075
NM_016849.3	2.572	1.833	2.2025
NM_013833.1	2.236	2.166	2.201
NM_021531.2	2.589	1.793	2.191
NM_138595.1	1.814	2.567	2.1905
NM_007435.1	2.054	2.295	2.1745
NM_022309.2	2.125	2.22	2.1725
NM_009343.1	1.632	2.704	2.168
NM_133231.1	2.317	2.012	2.1645
NM_010145.2	2.249	2.08	2.1645
NM_026932.2	1.906	2.422	2.164
NM_010514.1	2.52	1.801	2.1605
NM_007819.1	2.141	2.177	2.159
NM_010635.1	2.327	1.985	2.156
NM_008995.1	2.231	2.078	2.1545
NM_008899.1	2.281	2.024	2.1525
NM_008716.1	2.231	2.073	2.152
NM_011445.1	2.223	2.081	2.152
NM_011729.1	1.735	2.563	2.149
NM_008543.1	2.196	2.086	2.141
NM_011258.1	1.939	2.343	2.141
NM_009531.1	2.215	2.062	2.1385
NM_194350.1	2.251	2.021	2.136
NM_011546.1	2.316	1.955	2.1355
NM_010469.1	1.945	2.313	2.129
NM_007949.2	2.023	2.231	2.127
XM_147993.3	2.115	2.127	2.121
NM_007521.2	2.528	1.708	2.118
NM_008022.1	2.096	2.126	2.111
NM_011489.2	2.169	2.052	2.1105
XM_132597.4	2.032	2.175	2.1035
NM_133815.1	2.404	1.792	2.098
NM_021515.1	2.253	1.937	2.095
NM_008995.1	1.807	2.368	2.0875
NM_008434.1	1.961	2.213	2.087
NM_022328.2	2.613	1.561	2.087
NM_010827.1	2.28	1.886	2.083
NM_013519.1	2.158	2.003	2.0805
NM_008269.1	2.576	1.584	2.08
NM_010155.2	2.52	1.636	2.078
NM_194350.1	2.251	1.905	2.078
NM_009701.3	2.738	1.417	2.0775
NM_008092.2	2.092	2.049	2.0705
NM_011065.2	1.913	2.222	2.0675
NM_013633.1	1.986	2.148	2.067
NM_020331.1	1.907	2.222	2.0645
NM_018877.2	2.07	2.058	2.064
NM_008577.2	1.828	2.292	2.06
NM_011322.2	2.243	1.874	2.0585
NM_011733.2	2.019	2.076	2.0475
NM_009821.1	2.014	2.077	2.0455
NM_008874.2	2.416	1.661	2.0385
NM_031176.1	2.976	1.088	2.032
NM_013905.2	2.118	1.942	2.03
NM_130893.2	1.783	2.27	2.0265
NM_010296.1	1.712	2.321	2.0165
NM_007673.2	2.387	1.636	2.0115
NM_013633.1	1.872	2.148	2.01
NM_008653.1	1.861	2.159	2.01
NM_008583.1	1.729	2.274	2.0015
NM_010924.1	2.153	1.84	1.9965
NM_009229.2	1.54	2.452	1.996
NM_011046.1	1.743	2.247	1.995
NM_009762.1	2.204	1.785	1.9945
NM_007854.1	2.394	1.586	1.99
NM_080728.1	1.939	2.028	1.9835
NM_008542.2	1.573	2.394	1.9835
NM_009309.1	1.899	2.063	1.981
NM_008906.2	2.385	1.57	1.9775
NM_009123.2	2.081	1.857	1.969
NM_009044.1	2.471	1.458	1.9645
NM_013839.1	1.829	2.095	1.962
NM_008498.1	1.77	2.15	1.96
NM_008675.1	1.99	1.928	1.959
NM_009500.1	2.069	1.846	1.9575
NM_008689.1	2.02	1.891	1.9555
NM_019944.1	2.27	1.637	1.9535
NM_007812.1	2.036	1.87	1.953
NM_030199.2	2.031	1.874	1.9525
NM_008542.2	1.871	2.034	1.9525
NM_009553.2	2.152	1.748	1.95
NM_011524.1	2.179	1.719	1.949
NM_011718.1	1.396	2.498	1.947
NM_010794.2	2.251	1.625	1.938
NM_009238.2	1.591	2.284	1.9375
NM_009170.2	1.788	2.081	1.9345
NM_031176.1	2.05	1.819	1.9345
NM_009883.1	1.673	2.194	1.9335
NM_009637.2	1.502	2.363	1.9325
NM_013468.2	2.171	1.69	1.9305
NM_011306.2	2.413	1.435	1.924
NM_008600.2	2.216	1.621	1.9185
NM_020581.1	2.214	1.617	1.9155
XM_132891.2	1.531	2.294	1.9125
NM_008352.1	1.89	1.925	1.9075
NM_021389.3	1.667	2.141	1.904
NM_010309.2	2.007	1.794	1.9005
NM_010791.3	1.481	2.32	1.9005
XM_127412.3	2.421	1.376	1.8985
NM_008273.1	1.59	2.207	1.8985
NM_008612.1	2.121	1.672	1.8965
NM_007492.3	2.36	1.431	1.8955
NM_011957.1	2.39	1.4	1.895
NM_010899.1	1.73	2.059	1.8945
NM_019810.2	2.322	1.457	1.8895
NM_053073.1	1.992	1.783	1.8875
NM_021466.1	2.027	1.741	1.884
XM_132128.2	2.178	1.59	1.884
NM_019929.1	2.155	1.61	1.8825
NM_019572.2	2.108	1.65	1.879
NM_010712.1	1.85	1.908	1.879
NM_009531.1	1.799	1.95	1.8745
NM_008690.2	1.512	2.234	1.873
NM_012051.2	2.143	1.599	1.871
NM_008564.1	2.128	1.607	1.8675
NM_033327.2	1.956	1.773	1.8645
NM_010840.2	1.856	1.872	1.864
NM_008815.1	1.682	2.043	1.8625
NM_007527.2	2.021	1.702	1.8615
NM_009202.2	1.664	2.056	1.86
NM_010813.2	1.829	1.89	1.8595
XM_131205.4	1.569	2.149	1.859
NM_008393.2	2.183	1.531	1.857
NM_080728.1	1.939	1.774	1.8565
NM_009883.1	1.516	2.194	1.855
NM_009473.1	1.82	1.888	1.854
NM_010441.1	1.589	2.102	1.8455
NM_008689.1	2.3	1.387	1.8435
NM_181848.3	2.009	1.676	1.8425
NM_009612.1	1.583	2.093	1.838
NM_007398.2	1.845	1.827	1.836
NM_010751.1	1.608	2.063	1.8355
NM_009923.1	1.368	2.3	1.834
NM_010455.1	2.307	1.356	1.8315
NM_016679.2	1.705	1.958	1.8315
NM_007661.2	2.046	1.604	1.825
NM_020483.2	1.317	2.33	1.8235
NM_010068.2	1.832	1.811	1.8215
NM_019740.1	1.781	1.862	1.8215
NM_010813.2	1.818	1.82	1.819
NM_009327.1	1.817	1.809	1.813
XM_125519.2	1.825	1.8	1.8125
NM_009112.1	1.667	1.952	1.8095
NM_134125.1	2.098	1.511	1.8045
NM_009323.1	1.511	2.098	1.8045
NM_011814.1	2.008	1.595	1.8015
XM_128489.2	2.516	1.082	1.799
NM_013555.2	2.491	1.101	1.796
XM_134081.4	2.249	1.342	1.7955
NM_010547.1	1.831	1.757	1.794
NM_007828.1	1.932	1.65	1.791
NM_009385.2	1.654	1.928	1.791
NM_008668.1	1.734	1.843	1.7885
NM_015772.2	2.157	1.418	1.7875
NM_011658.2	2.098	1.474	1.786
NM_020277.1	2.066	1.5	1.783
NM_009073.1	1.749	1.81	1.7795
NM_008830.1	2.08	1.478	1.779
NM_008493.3	1.658	1.898	1.778
NM_011443.2	1.282	2.271	1.7765
NM_010755.2	1.921	1.629	1.775
NM_007794.1	1.771	1.776	1.7735
NM_011619.1	1.879	1.664	1.7715
NM_007435.1	1.843	1.697	1.77
NM_008178.1	1.838	1.702	1.77
NM_011131.2	1.768	1.767	1.7675
XM_128560.1	1.585	1.95	1.7675
XM_127040.1	1.631	1.883	1.757
NM_008739.1	1.902	1.611	1.7565
NM_007959.1	1.918	1.59	1.754
NM_009309.1	1.928	1.572	1.75
NM_008841.1	1.495	1.994	1.7445
NM_080793.2	1.305	2.183	1.744
NM_007956.2	1.909	1.573	1.741
NM_008093.1	1.704	1.774	1.739
NM_009238.2	1.533	1.944	1.7385
XM_132128.2	1.77	1.703	1.7365
NM_020331.1	2.284	1.187	1.7355
NM_078477.1	1.389	2.081	1.735
NM_008495.1	1.588	1.874	1.731
NM_011106.1	1.73	1.732	1.731
NM_011764.2	1.996	1.464	1.73
NM_013850.1	1.634	1.824	1.729
NM_181848.3	1.565	1.887	1.726
NM_013522.1	1.233	2.219	1.726
NM_010451.1	1.953	1.491	1.722
NM_010469.1	1.841	1.588	1.7145
XM_128751.5	1.515	1.914	1.7145
NM_033041.2	2.166	1.254	1.71
NM_021324.3	1.421	1.994	1.7075
NM_007892.2	1.627	1.784	1.7055
NM_014193.1	1.9	1.506	1.703
NM_009466.2	1.237	2.167	1.702
NM_011244.2	1.155	2.245	1.7
NM_009718.2	1.549	1.845	1.697
NM_010880.2	1.656	1.737	1.6965
NM_021901.2	1.999	1.393	1.696
NM_019969.2	1.957	1.435	1.696
NM_010916.1	1.768	1.623	1.6955
NM_009396.1	1.765	1.62	1.6925
NM_031176.1	2.05	1.332	1.691
NM_009346.1	1.592	1.788	1.69
NM_013874.1	1.769	1.602	1.6855
NM_008814.2	1.751	1.62	1.6855
NM_007921.1	1.687	1.678	1.6825
NM_009880.2	1.376	1.985	1.6805
NM_009532.2	1.197	2.163	1.68
NM_008900.1	1.583	1.772	1.6775
XM_126287.1	1.401	1.949	1.675
NM_009524.2	1.817	1.533	1.675
NM_018818.1	2.034	1.315	1.6745
NM_010066.2	1.656	1.69	1.673
NM_007772.1	1.654	1.689	1.6715
NM_017373.3	1.829	1.512	1.6705
NM_080728.1	2.01	1.325	1.6675
NM_009116.1	1.762	1.573	1.6675
NM_008852.1	1.52	1.805	1.6625
NM_009327.1	1.501	1.82	1.6605
NM_019553.1	1.218	2.095	1.6565
NM_011424.1	1.645	1.667	1.656
XM_127412.3	2.16	1.147	1.6535
XM_127256.2	1.827	1.469	1.648
NM_057172.1	1.662	1.634	1.648
NM_011863.1	1.652	1.643	1.6475
NM_009442.1	1.785	1.497	1.641
XM_129086.4	1.614	1.664	1.639
NM_010800.3	1.371	1.903	1.637
NM_007971.1	1.079	2.193	1.636
NM_019572.2	1.613	1.65	1.6315
NM_011141.1	1.188	2.074	1.631
NM_011378.1	1.629	1.629	1.629
NM_008102.2	2.423	0.83	1.6265
NM_020255.1	1.597	1.655	1.626
NM_007575.1	1.325	1.927	1.626
NM_009531.1	1.23	2.016	1.623
NM_009537.2	1.565	1.68	1.6225
NM_013613.1	1.966	1.276	1.621
NM_011776.1	2.059	1.172	1.6155
NM_011308.1	1.305	1.926	1.6155
NM_022408.1	1.37	1.855	1.6125
NM_008874.2	1.482	1.736	1.609
NM_009556.2	2.111	1.102	1.6065
NM_018789.1	1.345	1.868	1.6065
NM_007957.1	1.499	1.712	1.6055
NM_008815.1	1.1671	2.043	1.60505
NM_009741.2	2.105	1.105	1.605
NM_033042.2	1.46	1.75	1.605
NM_008091.2	2.093	1.116	1.6045
NM_012051.2	1.574	1.629	1.6015
NM_011127.1	1.093	2.11	1.6015
NM_013476.2	1.078	2.104	1.591
NM_009332.1	1.588	1.592	1.59
NM_009107.2	1.55	1.629	1.5895
NM_007499.1	1.983	1.186	1.5845
NM_009574.2	1.05	2.108	1.579
NM_010514.1	1.357	1.801	1.579
NM_010465.1	1.907	1.248	1.5775
NM_011461.2	1.64	1.515	1.5775
NM_019811.2	1.822	1.332	1.577
XM_133827.3	1.374	1.78	1.577
NM_009104.1	1.779	1.375	1.577
NM_011952.1	1.081	2.071	1.576
NM_009239.1	1.155	1.995	1.575
XM_134718.1	1.354	1.782	1.568
XM_128808.1	1.387	1.748	1.5675
XM_112538.1	1.482	1.641	1.5615
NM_010913.1	1.457	1.665	1.561
NM_053248.1	1.687	1.43	1.5585
NM_007434.2	1.706	1.405	1.5555
NM_016905.1	1.126	1.982	1.554
NM_009238.2	1.907	1.2	1.5535
NM_010493.2	1.482	1.625	1.5535
NM_007782.1	1.358	1.737	1.5475
NM_008272.2	1.507	1.581	1.544
NM_007998.3	1.294	1.794	1.544
NM_011486.3	2.158	0.923	1.5405
NM_008505.3	1.525	1.553	1.539
NM_010127.2	1.45	1.625	1.5375
NM_010468.1	1.232	1.831	1.5315
NM_026810.1	1.446	1.616	1.531
NM_008568.1	1.712	1.346	1.529
NM_013613.1	1.966	1.091	1.5285
NM_007552.3	1.761	1.296	1.5285
NM_025674.1	1.256	1.794	1.525
NM_019535.2	1.315	1.728	1.5215
NM_011766.2	1.308	1.731	1.5195
NM_009504.2	1.737	1.295	1.516
NM_009097.1	1.248	1.782	1.515
NM_009236.1	0.495	2.531	1.513
NM_019778.1	1.02	2.006	1.513
NM_008653.1	1.086	1.932	1.509
NM_019798.2	1.828	1.186	1.507
XM_130698.1	1.493	1.515	1.504
NM_008089.1	1.359	1.634	1.4965
XM_129713.2	2.29	0.701	1.4955
NM_010851.2	1.581	1.406	1.4935
NM_007526.1	1.547	1.44	1.4935
NM_010169.2	1.927	1.052	1.4895
NM_139293.1	1.388	1.591	1.4895
NM_010365.1	1.561	1.414	1.4875
XM_133023.1	1.278	1.696	1.487
NM_008690.2	1.555	1.409	1.482
NM_031158.1	1.408	1.54	1.474
NM_016703.1	1.67	1.277	1.4735
NM_011444.1	1.335	1.61	1.4725
NM_020004.1	1.275	1.666	1.4705
NM_011613.2	1.228	1.704	1.466
NM_011776.1	1.35	1.573	1.4615
NM_007501.2	1.362	1.555	1.4585
NM_008024.1	1.072	1.841	1.4565
NM_007771.3	1.521	1.385	1.453
NM_008924.1	1.297	1.609	1.453
NM_008088.1	1.341	1.563	1.452
NM_008545.2	1.803	1.1	1.4515
XM_109748.2	1.31	1.591	1.4505
NM_009933.1	1.231	1.665	1.448
NM_008271.1	1.929	0.966	1.4475
NM_022408.1	1.219	1.667	1.443
NM_011418.1	1.432	1.448	1.44
NM_019740.1	1.331	1.531	1.431
NM_007804.2	1.373	1.486	1.4295
NM_016679.2	1.018	1.834	1.426
NM_013850.1	1.258	1.589	1.4235
XM_134278.2	1.179	1.666	1.4225
NM_009352.2	1.122	1.715	1.4185
NM_008749.1	1.123	1.713	1.418
NM_054054.1	1.211	1.621	1.416
NM_019512.1	1.47	1.357	1.4135
NM_020010.1	1.502	1.322	1.412
NM_031176.1	1.334	1.481	1.4075
NM_145211.1	1.565	1.249	1.407
NM_010823.1	1.206	1.607	1.4065
NM_032418.1	1.652	1.159	1.4055
NM_010365.1	1.344	1.463	1.4035
XM_136134.4	1.193	1.614	1.4035
NM_010907.1	1.064	1.743	1.4035
NM_016700.2	1.078	1.715	1.3965
NM_011199.1	1.724	1.068	1.396
NM_026431.1	1.157	1.625	1.391
NM_008653.1	1.137	1.645	1.391
NM_007427.2	1.617	1.164	1.3905
NM_008250.1	1.331	1.443	1.387
NM_016850.1	1.339	1.433	1.386
NM_010278.1	1.439	1.326	1.3825
NM_009035.1	1.617	1.133	1.375
XM_127732.1	1.417	1.33	1.3735
NM_021284.2	1.213	1.532	1.3725
NM_026538.2	1.03	1.71	1.37
NM_010794.2	1.392	1.338	1.365
NM_007706.1	0.881	1.848	1.3645
NM_007631.1	0.834	1.895	1.3645
NM_028679.2	1.58	1.146	1.363
NM_010448.2	1.603	1.12	1.3615
NM_020331.1	1.354	1.364	1.359
NM_010512.2	1.662	1.052	1.357
NM_008132.1	1.294	1.419	1.3565
NM_020296.1	1.014	1.699	1.3565
XM_130706.1	1.058	1.654	1.356
NM_011714.1	1.517	1.191	1.354
NM_008026.1	1.688	1.019	1.3535
NM_011809.2	1.829	0.872	1.3505
NM_007670.2	1.187	1.505	1.346
NM_008780.1	1.317	1.37	1.3435
NM_007971.1	1.262	1.424	1.343
NM_013524.1	0.964	1.722	1.343
NM_009235.1	1.57	1.114	1.342
XM_134361.2	1.244	1.438	1.341
NM_008841.1	0.839	1.838	1.3385
NM_007738.1	1.448	1.225	1.3365
NM_008034.2	1.441	1.232	1.3365
NM_021466.1	1.131	1.538	1.3345
NM_007511.1	1.303	1.366	1.3345
NM_007837.2	1.352	1.309	1.3305
NM_010430.1	1.46	1.2	1.33
NM_010728.1	1.233	1.422	1.3275
NM_016793.1	0.87	1.779	1.3245
NM_021451.1	1.304	1.342	1.323
NM_009108.1	1.205	1.441	1.323
NM_009954.2	1.516	1.12	1.318
XM_132891.2	1.274	1.359	1.3165
NM_009055.2	1.393	1.24	1.3165
NM_009574.2	0.972	1.661	1.3165
NM_008044.1	1.369	1.252	1.3105
NM_008236.2	1.595	1.024	1.3095
XM_131858.1	1.335	1.283	1.309
XM_127995.5	1.664	0.945	1.3045
NM_010561.1	1.418	1.185	1.3015
NM_027397.1	0.837	1.766	1.3015
NM_146095.1	1.268	1.333	1.3005
NM_008568.1	1.631	0.965	1.298
NM_011549.2	0.702	1.891	1.2965
NM_010419.2	1.801	0.789	1.295
NM_013674.1	1.234	1.349	1.2915
NM_008701.1	1.192	1.386	1.289
NM_009769.2	1.301	1.276	1.2885
NM_016968.4	0.861	1.699	1.28
NM_181848.3	1.406	1.154	1.28
NM_011661.1	1.016	1.54	1.278
NM_009572.2	1.14	1.41	1.275
NM_010402.2	1.065	1.472	1.2685
NM_019810.2	1.233	1.296	1.2645
NM_008718.1	1.191	1.337	1.264
NM_025860.2	1.376	1.152	1.264
NM_007679.2	1.342	1.167	1.2545
NM_016707.1	1.124	1.385	1.2545
NM_013516.1	1.369	1.137	1.253
NM_009626.2	0.849	1.654	1.2515
NM_011046.1	0.908	1.59	1.249
NM_019480.3	1.31	1.185	1.2475
NM_008329.1	1.223	1.271	1.247
NM_009104.1	1.306	1.187	1.2465
NM_008566.1	1.042	1.445	1.2435
NM_013736.2	0.916	1.571	1.2435
NM_007855.1	1.155	1.328	1.2415
NM_007601.1	1.108	1.356	1.232
NM_028679.2	1.317	1.146	1.2315
NM_009050.1	0.897	1.564	1.2305
NM_008266.3	0.852	1.606	1.229
NM_021366.2	1.239	1.218	1.2285
NM_011444.1	1.092	1.361	1.2265
NM_018823.1	1.3	1.148	1.224
NM_011046.1	1.274	1.169	1.2215
NM_021349.1	1.805	0.635	1.22
NM_013599.2	1.372	1.066	1.219
NM_008089.1	1.146	1.28	1.213
NM_008519.1	1.185	1.24	1.2125
NM_008846.1	1.152	1.273	1.2125
NM_008404.1	1.182	1.237	1.2095
NM_031251.2	1.352	1.061	1.2065
NM_019825.1	0.862	1.551	1.2065
XM_134378.1	1.346	1.061	1.2035
NM_009056.1	1.116	1.286	1.201
NM_013560.1	0.828	1.568	1.198
NM_009229.2	1.11	1.284	1.197
NM_011276.3	1.254	1.132	1.193
NM_054054.1	1.211	1.168	1.1895
NM_013586.2	0.756	1.614	1.185
NM_010505.1	1.502	0.856	1.179
NM_027397.1	0.576	1.766	1.171
NM_010916.1	1.458	0.868	1.163
NM_010283.1	0.814	1.512	1.163
NM_008884.2	1.141	1.171	1.156
XM_128055.2	1.142	1.168	1.155
XM_132278.3	1.098	1.208	1.153
NM_008690.2	0.897	1.409	1.153
NM_008968.2	1.865	0.439	1.152
NM_007575.1	1.158	1.146	1.152
XM_135999.3	1.069	1.23	1.1495
NM_010283.1	1.097	1.179	1.138
NM_011850.2	1.303	0.97	1.1365
NM_008292.2	0.72	1.551	1.1355
NM_007705.1	1.198	1.056	1.127
NM_010446.1	1.247	0.995	1.121
NM_016768.1	1.16	1.082	1.121
NM_010754.2	1.075	1.164	1.1195
XM_125648.1	1.034	1.198	1.116
NM_010697.1	1.008	1.224	1.116
XM_129217.3	1.287	0.945	1.116
XM_130513.1	0.75	1.474	1.112
XM_133570.2	0.896	1.323	1.1095
NM_013508.1	1.523	0.682	1.1025
NM_009008.2	1.007	1.197	1.102
NM_145211.1	0.953	1.249	1.101
NM_008321.1	1.11	1.088	1.099
NM_009358.2	1.069	1.128	1.0985
XM_127005.3	1.145	1.049	1.097
NM_009159.1	1.163	1.027	1.095
NM_010896.2	0.696	1.488	1.092
NM_013634.1	0.961	1.217	1.089
NM_016679.2	1.029	1.142	1.0855
NM_010919.1	0.805	1.365	1.085
NM_013705.1	1.369	0.796	1.0825
NM_030199.2	1.393	0.769	1.081
NM_011757.1	0.786	1.372	1.079
NM_008049.1	0.569	1.579	1.074
XM_128500.4	0.868	1.274	1.071
NM_007575.1	0.927	1.213	1.07
NM_010755.2	1.101	1.036	1.0685
NM_016967.2	0.864	1.264	1.064
NM_008517.1	0.998	1.124	1.061
NM_011258.1	1.008	1.112	1.06
NM_007671.2	0.756	1.361	1.0585
NM_010296.1	1.354	0.75	1.052
NM_011378.1	1.061	1.041	1.051
NM_013870.1	0.925	1.15	1.0375
NM_011526.2	0.634	1.44	1.037
NM_011355.1	0.721	1.348	1.0345
NM_010283.1	0.833	1.227	1.03
NM_058212.1	0.977	1.079	1.028
NM_009055.2	1.024	1.028	1.026
NM_009055.2	1.01	1.03	1.02
NM_145136.2	0.82	1.22	1.02
NM_010456.1	0.716	1.309	1.0125
XM_130171.2	1.172	0.848	1.01
XM_130761.3	1.442	0.542	0.992
NM_011484.2	0.959	1.01	0.9845
NM_007601.1	0.991	0.977	0.984
NM_011444.1	0.905	1.062	0.9835
NM_007503.2	0.621	1.33	0.9755
NM_007810.1	0.721	1.213	0.967
XM_148028.1	1.195	0.736	0.9655
NM_025364.1	0.95	0.978	0.964
NM_007423.2	1.008	0.915	0.9615
NM_130869.1	0.831	1.078	0.9545
NM_008689.1	0.868	1.037	0.9525
NM_053248.1	0.468	1.43	0.949
NM_007542.3	0.891	0.989	0.94
NM_007541.1	0.864	0.984	0.924
NM_009776.1	0.918	0.921	0.9195
NM_008564.1	1.04	0.794	0.917
XM_132369.1	0.903	0.927	0.915
NM_010697.1	0.849	0.98	0.9145
XM_127012.3	0.866	0.947	0.9065
NM_133208.1	0.949	0.794	0.8715
NM_010751.1	1.044	0.688	0.866
NM_010157.3	0.837	0.888	0.8625
NM_008249.1	0.94	0.777	0.8585
NM_008394.2	0.82	0.896	0.858
XM_132575.1	1.027	0.683	0.855
NM_010249.1	0.608	1.102	0.855
NM_011992.1	0.979	0.613	0.796
NM_008249.1	0.731	0.846	0.7885
NM_009566.1	0.688	0.85	0.769
NM_013705.1	0.892	0.623	0.7575
NM_009896.1	0.662	0.832	0.747
NM_008274.1	0.299	1.193	0.746
NM_031251.2	0.563	0.905	0.734
NM_011749.3	0.75	0.703	0.7265
NM_013550.3	0.564	0.765	0.6645
XM_130706.1	0.741	0.543	0.642
NM_013684.1	0.503	0.411	0.457
* Gray boxes represent genes including multiple peaks
** Genes representing their name were analyzed by using real-time PCR
